# Supplementary material for: Overcoming barriers to the registration of new plant varieties under the DUS system
Source: Commun Biol. 2021 Mar 8;4:302. doi: 10.1038/s42003-021-01840-9 (PMC7940638; doi:10.1038/s42003-021-01840-9)
Supplement: Supplementary file 4 — Supplementary Data 1 [file 42003_2021_1840_MOESM4_ESM.xlsx]

## Sheet: DUS_Supplementary_Data_1
Supplementary Data 1. DUS trait scoring system for UK barley. Currently, the UK barley DUS system includes 28 morphological traits that are scored based on discrete scales. The scales are different from each trait, but are generally ranging from 1 to 9 with few exceptions.
Index	Trait	Score	Description
1	kernel: colour of aleurone layer	1	whitish
		2	weakly coloured
		3	strongly coloured
2	plant: growth habit	1	erect
		2	erect to semi-erect
		3	semi-erect
		4	semi-erect to intermediate
		5	intermediate
		6	intermediate to semi-prostrate
		7	semi-prostrate
		8	semi-prostrate to prostrate
		9	prostrate
3	lowest leaves: hairiness of leaf sheaths	1	absent
		9	present
4	flag leaf: intensity of anthocyanin colouration of auricles	1	absent
		2	absent to weak
		3	weak
		4	weak to medium
		5	medium
		6	medium to strong
		7	strong
		8	strong to very strong
		9	very strong
5	flag leaf: attitude	1	erect
		2	erect to semi-erect
		3	semi-erect
		4	semi-erect to horizontal
		5	horizontal
		6	horizontal to semi-drooping
		7	semi-drooping
		8	semi-drooping to drooping
		9	drooping
6	flag leaf: glaucosity of sheath	1	absent
		2	absent to weak
		3	weak
		4	weak to medium
		5	medium
		6	medium to strong
		7	strong
		8	strong to very strong
		9	very strong
7	time of ear emergence (first spikelet visible on 50% of ears)	1	very early
		2	very early to early
		3	early
		4	early to medium
		5	medium
		6	medium to late
		7	late
		8	late to very late
		9	very late
8	awns: intensity of anthocyanin colouration of tips	1	absent
		2	absent to weak
		3	weak
		4	weak to medium
		5	medium
		6	medium to strong
		7	strong
		8	strong to very strong
		9	very strong
9	ear: glaucosity	1	absent
		2	absent to weak
		3	weak
		4	weak to medium
		5	medium
		6	medium to strong
		7	strong
		8	strong to very strong
		9	very strong
10	ear: attitude	1	erect
		2	erect to semi-erect
		3	semi-erect
		4	semi-erect to horizontal
		5	horizontal
		6	horizontal to semi-recurved
		7	semi-recurved
		8	semi-recurved to recurved
		9	recurved
11	plant: length (stem, ear and awns)	1	very short
		2	very short to short
		3	short
		4	short to medium
		5	medium
		6	medium to long
		7	long
		8	long to very long
		9	very long
12	ear: number of rows	1	two
		2	more than two
13	ear: shape	3	tapering
		4	tapering to parallel
		5	parallel
		6	parallel to fusiform
		7	fusiform
14	ear: density	1	very lax
		2	very lax to lax
		3	lax
		4	lax to medium
		5	medium
		6	medium to dense
		7	dense
		8	dense to very dense
		9	very dense
15	ear: length (excluding awns)	1	very short
		2	very short to short
		3	short
		4	short to medium
		5	medium
		6	medium to long
		7	long
		8	long to very long
		9	very long
16	awn: length (compared to ear)	3	short
		4	short to medium
		5	medium
		6	medium to long
		7	long
17	rachis: length of first segment	3	short
		4	short to medium
		5	medium
		6	medium to long
		7	long
18	rachis: curvature of first segment	1	absent
		2	absent to weak
		3	weak
		4	weak to medium
		5	medium
		6	medium to strong
		7	strong
		8	strong to very strong
		9	very strong
19	ear: development of sterile spikelets	1	deficiens
		2	full
20	sterile spikelets: attitude (in mid-third of ear)	1	parallel
		2	parallel to weakly divergent
		3	divergent
21	median spikelet: length of glume and its awn relative to grain	1	shorter
		2	equal
		3	longer
22	grain: rachilla hair type	1	short
		2	long
23	grain: husk	1	absent
		9	present
24	grain: anthocyanin colouration of nerves of lemma	1	absent
		2	absent to weak
		3	weak
		4	weak to medium
		5	medium
		6	medium to strong
		7	strong
		8	strong to very strong
		9	very strong
25	grain: spiculation of inner lateral nerves of dorsal side of lemma	1	absent
		2	absent to weak
		3	weak
		4	weak to medium
		5	medium
		6	medium to strong
		7	strong
		8	strong to very strong
		9	very strong
26	grain: hairiness of ventral furrow	1	absent
		9	present
27	grain: disposition of lodicules	1	frontal
		2	clasping
28	seasonal type	1	winter
		2	alternative
		3	spring
