# Supplementary material for: Overcoming barriers to the registration of new plant varieties under the DUS system
Source: Commun Biol. 2021 Mar 8;4:302. doi: 10.1038/s42003-021-01840-9 (PMC7940638; doi:10.1038/s42003-021-01840-9)
Supplement: Supplementary file 5 — Supplementary Data 2 [file 42003_2021_1840_MOESM5_ESM.xlsx]

## Sheet: DUS_Supplementary_Data_2
Supplementary Data 2. Comparison of simulated progeny with small marker set. For each variety, we compared the markers from the simulated progeny to its real sibling (variety), parents and among themselves. Note: N-seg is the number of segregating markers between each parent pairs, N-unique is the number of unique haplotypes found in the simulated progeny, and Non-unique is the percentage of simu…
Variety	AFP	Season	N-seg	N-unique	Sim vs Variety (%)	Sim vs Parent 1 (%)	Sim vs Parent 2 (%)	Non-unique (%)
SW Alison	1788	alt	15	6238	0	0.06	0.09	0
Natasha	545	spring	15	6721	0	0.03	0.09	0
Franklin	1200	spring	14	6639	0.01	0.08	0.09	0
Wren	1242	spring	17	7806	0	0.06	0.03	0
Toddy	1298	spring	14	7251	0	0.03	0.03	0
Decanter	1411	spring	16	7804	0.04	0.02	0.03	0
Horizon	1423	spring	13	4299	0	0.12	0.22	0
Static	1427	spring	15	4407	0	0.12	0.19	0
Berwick	1474	spring	14	5064	0	0.12	0.11	0
Thrift	1554	spring	16	6821	0.01	0.11	0.06	0
Akita	1555	spring	12	5514	0	0.08	0.07	0
Dew	1556	spring	19	8499	0	0.04	0.03	0
Alliot	1563	spring	15	6612	0.02	0.07	0.12	0
Prestige	1566	spring	14	4620	0	0.11	0.11	0
Protege	1567	spring	14	5122	0	0.09	0.06	0
Amphora	1588	spring	14	6487	0	0.1	0.08	0
Agenda	1589	spring	12	3190	0.04	0.23	0.21	0
Azure	1591	spring	16	6410	0	0.15	0.12	0
Sacha	1651	spring	19	8506	0	0.04	0.01	0
NSL 98-5065	1663	spring	12	3998	0	0.24	0.25	0
Adonis	1666	spring	18	8777	0	0.02	0.04	0
Spire	1668	spring	12	4712	0.04	0.11	0.11	0
Spike	1669	spring	12	4761	0.07	0.17	0.05	0
Catalina	1746	spring	14	4288	0.01	0.18	0.16	0
Global	1761	spring	13	5702	0.01	0.03	0.07	0
Maypole	1775	spring	15	5451	0	0.09	0.18	0
Class	1777	spring	12	4449	0.01	0.12	0.12	0
Brazil	1780	spring	13	3680	0.05	0.22	0.14	0
Macarena	1837	spring	10	3101	0.18	0.2	0.17	0
Beryllium	1847	spring	10	2708	0.07	0.21	0.18	0
Toby	1864	spring	12	3607	0.05	0.35	0.26	0
Doyen	1865	spring	13	6463	0.02	0.1	0.03	0
Oxbridge	1940	spring	21	9407	0	0.03	0	0
CPBT B67	1947	spring	11	4202	0.03	0.11	0.09	0
Macaw	1955	spring	12	2787	0.43	0.27	0.39	0
Wicket	1968	spring	12	3186	0.06	0.22	0.24	0
Polanski	2028	spring	10	1864	0.56	0.61	0.6	0
Rummy	2034	spring	12	2530	0.15	0.48	0.46	0
Cribbage	2039	spring	13	5761	0	0.09	0.07	0
Silicon	2040	spring	18	8800	0.01	0.01	0.02	0
995964	2044	spring	12	3827	0.15	0.19	0.11	0
Tucson	2050	spring	13	5319	0	0.1	0.18	0
Putney	2053	spring	15	6926	0	0.08	0.07	0
Centurion	2054	spring	14	4660	0	0.09	0.11	0
Scandium	2096	spring	12	3340	0	0.21	0.22	0
Token	2103	spring	7	691	1.63	1.78	1.73	52.09
Calico	2104	spring	12	3919	0.02	0.24	0.22	0
Shakira	2110	spring	10	2835	0	0.29	0.34	0
Publican	2119	spring	17	5766	0.03	0.18	0.12	0
Spotlight	2120	spring	12	2481	0	0.54	0.6	0
Quench	2121	spring	17	5758	0.01	0.15	0.15	0
Taphouse	2122	spring	11	1584	0.56	0.86	0.83	0
Balalaika	2173	spring	17	8087	0	0.03	0.04	0
Azalea	2180	spring	11	1885	0.02	0.7	0.59	0
Ingmar	2187	spring	17	7911	0.03	0.04	0.03	0
Tamise	2188	spring	11	4320	0	0.1	0.15	0
Belgravia	2201	spring	11	2825	0.08	0.75	0.51	0
Knightsbridge	2203	spring	14	4532	0.19	0.24	0.15	0
Sweeney	2206	spring	16	5514	0.02	0.16	0.14	0
Snakebite	2207	spring	11	1615	0.02	0.78	0.91	0
Maltby	2209	spring	12	4267	0.03	0.14	0.15	0
Jolika	2212	spring	17	5717	0.02	0.1	0.15	0
Twister	2272	spring	14	4572	0.01	0.14	0.16	0
Cropton	2276	spring	16	7325	0	0.07	0.02	0
Concerto	2288	spring	11	2787	0.04	0.69	0.68	0
Virgil	2289	spring	11	2848	0.01	0.55	0.54	0
Garner	2335	spring	11	2121	0.19	0.68	0.83	0
Propino	2336	spring	16	5703	0	0.22	0.19	0
Cairn	2338	spring	12	2992	0.23	0.4	0.32	0
Checkmate	2396	spring	13	4249	0.02	0.16	0.15	0
SY Taberna	2398	spring	11	2471	0.37	0.3	0.48	0
Muirhead	2401	spring	14	5301	0.02	0.11	0.12	0
Summit	2402	spring	11	2105	0.09	0.77	0.62	0
Panther	2418	spring	17	8314	0	0.04	0.04	0
Western	2430	spring	14	5581	0	0.16	0.09	0
Overture	2465	spring	15	5971	0	0.05	0.11	0
Chronicle	2466	spring	15	6075	0	0.07	0.12	0
Odyssey	2470	spring	15	6017	0	0.07	0.07	0
Shandy	2478	spring	8	1143	0.11	1.6	1.62	26.35
Columbus	2481	spring	15	4992	0.15	0.11	0.1	0
SY Barrell	2497	spring	17	7258	0	0.1	0.03	0
Tesla	2541	spring	15	5372	0.02	0.15	0.17	0
Momentum	2542	spring	15	6097	0	0.08	0.14	0
Convivial	2557	spring	19	8769	0	0.03	0.03	0
Crooner	2560	spring	14	5514	0.02	0.07	0.05	0
Mickle	2567	spring	9	1654	0.65	0.65	0.66	0
Glassel	2570	spring	16	7160	0	0.05	0.03	0
Sanette	2572	spring	10	1762	0.02	0.79	0.8	0
KWS Irina	2613	spring	9	860	0.02	1.31	1.51	48.38
Acumen	2623	spring	6	214	4.06	4.05	4.57	84.29
Malt Jagger	2626	spring	14	5389	0	0.13	0.1	0
Hacker	2627	spring	16	6948	0	0.08	0.1	0
Shada	2642	spring	7	453	2.54	2.43	2.23	62.83
Shaloo	2646	spring	13	2934	0.02	0.32	0.48	0
Sienna	2697	spring	10	2256	0.07	0.27	0.34	0
Octavia	2699	spring	11	1907	0	1.02	0.93	9.38
Olympus	2701	spring	10	1486	0.17	0.77	0.73	0
Deveron	2702	spring	10	1516	0.81	0.81	0.84	3.16
KWS Sassy	2771	spring	14	5027	0	0.16	0.14	0
Laureate	2780	spring	13	5001	0.08	0.13	0.19	0
Ovation	2788	spring	7	501	0.05	3.33	3.2	62.39
Orbital	2790	spring	9	1257	0.05	1.03	0.97	32.44
Acorn	2838	spring	13	4288	0.01	0.16	0.22	0
Dioptric	2870	spring	8	1330	0.34	0.59	0.78	0
LG Mojito	2902	spring	12	2917	0.03	0.39	0.41	0
LG Figaro	2903	spring	10	3150	0.05	0.17	0.25	0
LG Diablo	2907	spring	10	3085	0.01	0.23	0.19	0
RGT Orbiter	2979	spring	14	3381	0.33	0.31	0.43	0
Accurance	2986	spring	11	1393	1.65	1.6	1.7	27.16
KWS Elsie	2993	spring	8	436	1.38	3.24	3.81	76.47
Gulliver	2995	spring	9	1338	0.07	1.16	1.08	17.95
LG Goddess	2999	spring	4	72	7.51	7.97	7.83	88.4
Embrace	3004	spring	13	3983	0	0.42	0.37	0
SY Dolomite	3016	spring	9	824	2.43	2.34	2.26	46.73
SY Kailash	3017	spring	9	749	2.17	2.07	2.74	49.33
Gypsy	884	winter	19	7848	0	0.05	0.04	0
Duet	1161	winter	12	2631	0.1	0.43	0.4	0
Sunrise	1162	winter	21	8719	0	0.02	0.02	0
Madrigal	1172	winter	16	6738	0	0.04	0.01	0
Medoc	1212	winter	16	6690	0	0.09	0.04	0
Muscat	1214	winter	8	1270	0.65	0.72	0.93	0
Gleam	1228	winter	21	8749	0	0.01	0.06	0
Falcon	1260	winter	13	4706	0.03	0.09	0.11	0
Glint	1271	winter	21	8721	0	0.05	0.02	0
Oriflamme	1272	winter	17	6608	0	0.09	0.06	0
Antigua	1276	winter	16	6765	0	0.07	0.06	0
Spice	1285	winter	18	8697	0	0.03	0.02	0
Ravel	1317	winter	17	6578	0.01	0.04	0.1	0
Pearl	1318	winter	18	5298	0	0.19	0.15	0
Jewel	1320	winter	12	3032	0.3	0.32	0.28	0
Peridot	1321	winter	19	8439	0	0.03	0.03	0
Baton	1326	winter	18	8101	0	0.02	0.01	0
Goldrush	1381	winter	18	8644	0	0.01	0.02	0
Becket	1385	winter	15	5993	0.03	0.09	0.09	0
Chord	1387	winter	15	6060	0	0.07	0.1	0
Mahogany	1388	winter	14	4634	0.07	0.07	0.05	0
Magnolia	1390	winter	18	8079	0	0.01	0.05	0
Bistro	1392	winter	13	4562	0	0.05	0.04	0
Heligan	1402	winter	16	7066	0	0.02	0.02	0
Tabetha	1404	winter	17	7135	0	0.07	0.09	0
Molly	1405	winter	16	6874	0	0.05	0.06	0
Hurricane	1441	winter	16	6913	0	0.06	0.1	0
Wizard	1442	winter	16	6913	0.01	0.1	0.04	0
Arrow	1445	winter	15	4860	0.07	0.15	0.15	0
Anvil	1511	winter	12	4202	0.04	0.21	0.1	0
Haka	1528	winter	16	6926	0	0.02	0.02	0
CPBT B28	1529	winter	18	7344	0	0.03	0.06	0
Harland	1530	winter	18	7328	0	0.05	0.02	0
Campion	1531	winter	17	7155	0.04	0.01	0.06	0
Chamomile	1532	winter	17	7377	0.04	0.06	0.08	0
Montage	1541	winter	10	1967	0.11	0.91	0.85	0
Sumo	1547	winter	16	6924	0	0.06	0.04	0
Barcelona	1552	winter	16	6285	0	0.08	0.01	0
Sapphire	1605	winter	8	382	2.45	2.64	2.53	78.86
Tucker	1608	winter	10	1943	0.07	0.78	0.66	0
Tipster	1610	winter	8	725	0.02	3.34	3.39	63.43
Rafiki	1618	winter	11	1527	0.51	1.46	1.2	21.79
Scylla	1628	winter	18	7448	0	0.07	0.04	0
Caption	1630	winter	17	7305	0	0.06	0.11	0
Jessica	1693	winter	16	5357	0.08	0.14	0.13	0
Cannock	1700	winter	15	4078	0	0.21	0.33	0
NSL 97-6002	1701	winter	16	5064	0	0.14	0.16	0
Mead	1728	winter	11	1888	0.33	0.66	0.78	0
SW Farrier	1733	winter	15	3682	0.04	0.19	0.17	0
Louise	1783	winter	16	5466	0	0.11	0.2	0
SW Sienna	1787	winter	18	7871	0	0.05	0.07	0
Nocturne	1792	winter	16	6753	0	0.07	0.13	0
Wombat	1793	winter	11	2566	0.13	0.3	0.24	0
Kingston	1799	winter	8	1310	0.11	0.53	0.6	0
Lambada	1808	winter	13	2066	0	0.71	0.63	0
Mortimer	1824	winter	16	5368	0.04	0.2	0.21	0
Saffron	1880	winter	13	4066	0.14	0.14	0.18	0
CPBT B66	1882	winter	22	9039	0	0.01	0.04	0
Amarena	1886	winter	7	416	3.16	2.96	3.34	79.2
Faraday	1892	winter	15	5772	0	0.08	0.07	0
Coriolis	1894	winter	15	4273	0.15	0.22	0.26	0
961374	1900	winter	18	6051	0.02	0.08	0.09	0
Rattle	1914	winter	9	1348	0.59	0.43	0.39	0
Celebrity	1982	winter	16	4490	0	0.18	0.15	0
Cypress	1983	winter	12	2738	0.04	0.34	0.37	0
Cinnamon	1984	winter	20	8595	0	0.02	0.02	0
Archimedes	1989	winter	16	6317	0	0.11	0.04	0
Celsius	1990	winter	12	3179	0	0.16	0.27	0
Fahrenheit	1991	winter	12	3220	0.07	0.14	0.22	0
Silverstone	2017	winter	14	4302	0.09	0.23	0.18	0
Suzuka	2083	winter	10	2123	0.16	0.4	0.33	0
Cedar	2088	winter	12	3684	0	0.14	0.2	0
CPBT B78	2134	winter	8	1372	0.21	0.43	0.56	0
410/3E	2145	winter	17	5077	0	0.11	0.21	0
AC 99/077/2	2160	winter	17	6723	0	0.06	0.07	0
Salling	2228	winter	7	664	1.11	1.12	1.14	59.69
Metaxa	2237	winter	17	6727	0.02	0.05	0.05	0
Blazing	2375	winter	12	3040	0.08	0.33	0.32	0
KWS Salsa	2433	winter	15	6630	0	0.04	0	0
SY Ninkasi	2442	winter	15	3835	0.17	0.36	0.34	0
Talisman	2517	winter	13	3371	0.12	0.18	0.21	0
KWS Glacier	2523	winter	13	4254	0.07	0.16	0.23	0
Cadillac	2581	winter	16	8101	0.03	0.02	0.03	0
Cavalier	2582	winter	16	8058	0	0.03	0.01	0
Harlequin	2583	winter	16	8100	0.03	0.02	0.02	0
Sandra	2585	winter	16	6721	0	0.03	0.05	0
Acute	2586	winter	9	780	0.36	1.1	1.12	30.76
Tetris	2602	winter	12	3619	0.03	0.1	0.1	0
KWS Infinity	2650	winter	13	4244	0.06	0.14	0.13	0
Perseus	2651	winter	16	8020	0.01	0.05	0.01	0
KWS Tower	2725	winter	12	3114	0.1	0.43	0.22	0
KWS Orwell	2728	winter	13	3136	0	0.28	0.21	0
KWS Carbis	2802	winter	14	4400	0.04	0.15	0.06	0
KWS Creswell	2804	winter	14	4412	0.03	0.16	0.17	0
Coref	2887	winter	17	5447	0.02	0.21	0.2	0
Adelac	2956	winter	13	4601	0.11	0.13	0.13	0
LG Mountain	2976	winter	8	1278	0.14	0.65	0.77	0
