# Supplementary material for: Overcoming barriers to the registration of new plant varieties under the DUS system
Source: Commun Biol. 2021 Mar 8;4:302. doi: 10.1038/s42003-021-01840-9 (PMC7940638; doi:10.1038/s42003-021-01840-9)
Supplement: Supplementary file 6 — Supplementary Data 3 [file 42003_2021_1840_MOESM6_ESM.csv]

line	source	code	AFP	year	breeder	t01	t02	t03	t04	t05	t06	t07	t08	t09	t10	t11	t12	t13	t14	t15	t16	t17	t18	t19	t20	t21	t22	t23	t24	t25	t26	t27	t28
961374	AGOUEB	961374	1900	2002	Secobra	1	5	9	NA	NA	5	5	NA	5	4	6	1	5	5	6	6	4	3	NA	3	2	2	9	1	5	9	2	1
985448	AGOUEB	985448	1971	2002	Secobra	1	4	1	7	NA	7	6	6	6	4	4	1	5	3	5	6	5	5	NA	3	2	1	9	5	1	1	2	3
995964	AGOUEB	995964	2044	2003	Secobra	1	4	1	7	NA	5	5	6	5	6	6	1	5	5	4	7	5	4	NA	3	2	1	9	5	1	1	2	3
12337 ZH	AGOUEB	12337 ZH	1902	2002	Secobra	1	6	9	NA	NA	7	4	NA	4	6	5	1	5	5	5	5	6	5	NA	2	2	2	9	1	3	1	2	1
20157 A	AGOUEB	20157 A	2043	2003	Secobra	1	5	1	6	NA	5	5	6	4	7	5	1	5	3	5	7	4	6	NA	3	2	2	9	7	1	1	2	3
52 B4	AGOUEB	52 B4	1797	2001	Erhardt	1	7	9	NA	NA	7	3	NA	6	5	6	2	5	5	3	7	4	4	NA	NA	2	2	9	NA	9	9	2	2
Marcorel	AGOUEB	5353 DH1	2147	2005	Secobra	1	6	9	NA	NA	6	3	3	5	NA	NA	NA	NA	6	NA	5	4	NA	NA	NA	NA	NA	NA	NA	4	NA	NA	1
AC 99/077/2	AGOUEB	AC 99/077/2	2160	2005	Ackermann	1	6	9	1	NA	7	5	1	4	2	7	1	5	5	7	7	6	4	NA	2	2	2	9	1	4	1	2	1
Acapella	AGOUEB	VDH 4146-92	1419	1996	Van der Have	NA	3	1	6	NA	9	2	8	4	3	3	1	3	4	4	7	5	3	NA	3	2	2	9	1	1	1	2	3
Acclaim	NIAB	NA	2552	NA	NA	1	4	1	7	NA	7	4	7	5	3	3	1	3	5	3	7	6	5	2	3	3	2	9	6	1	1	2	3
Accrue	AGOUEB/NIAB	AC 97/H2413/11	2073	2004	Ackermann	3	6	9	7	NA	6	8	6	5	2	7	1	5	5	4	7	3	6	1	NA	2	2	9	5	2	1	2	1
Accurance	NIAB	NA	2986	NA	NA	1	6	1	7	NA	7	4	6	6	3	3	1	5	6	4	7	5	4	1	NA	2	1	9	6	1	1	2	3
Acorn	NIAB	NA	2838	NA	NA	1	5	1	7	NA	6	7	5	5	3	5	1	5	5	4	7	3	3	2	3	2	1	9	1	1	1	2	3
Acoustic	NIAB	NA	2606	NA	NA	1	5	1	6	NA	6	5	5	5	2	5	1	5	5	5	6	5	4	2	3	2	1	9	6	1	1	2	3
Acrobat	AGOUEB	CSBC 4061-1	2102	2004	RAGT	1	3	1	6	NA	6	3	6	4	6	6	1	5	3	6	6	6	5	NA	3	2	2	9	2	1	1	2	3
Acrowan	NIAB	NA	2987	NA	NA	1	6	1	7	NA	7	4	5	6	4	3	1	5	6	4	7	4	5	1	NA	2	1	9	7	1	1	2	3
Acumen	NIAB	NA	2623	NA	NA	1	5	1	6	NA	6	4	5	5	2	5	1	5	4	6	7	4	3	2	3	3	1	9	6	1	1	2	3
Acute	NIAB	NA	2586	NA	NA	1	6	9	3	NA	7	5	3	6	3	5	1	3	5	6	5	6	6	2	3	2	2	9	5	3	1	2	1
Adelaide	AGOUEB	CEBECO 97281-16	1602	1999	Cebeco	1	6	9	8	NA	9	7	5	5	5	4	1	3	4	6	7	5	5	NA	3	2	2	9	7	3	1	2	1
Adonis	AGOUEB	NSL 96-2701	1666	1999	Nickerson	1	4	1	7	NA	8	5	4	5	7	4	1	3	3	6	7	5	5	NA	3	2	1	9	6	3	1	2	3
Agenda	AGOUEB	A 93-104	1589	1998	Advanta	1	5	1	6	NA	7	6	5	5	4	4	1	3	3	6	6	5	5	NA	3	2	2	9	5	1	1	2	3
Akita	AGOUEB	CPBT B34	1555	1998	CPBT	1	4	1	5	NA	7	5	5	5	6	5	1	3	2	6	6	4	5	NA	3	2	2	9	5	1	1	2	3
Alabama	AGOUEB	LP 711.94	1597	1998	Lochow Petkus	1	7	1	6	NA	7	5	6	1	4	4	1	3	3	5	7	5	4	NA	3	2	2	9	5	3	1	2	3
Alexis	AGOUEB	BR 2715A	904	1987	Breun	1	5	1	5	3	6	4	4	5	5	4	1	5	4	6	7	3	2	NA	3	2	2	9	5	1	1	2	3
Alliot	AGOUEB	PF 20001-22-2	1563	1998	Pajbjerg	NA	NA	1	7	NA	6	5	4	4	5	3	1	NA	NA	NA	NA	NA	NA	NA	NA	NA	1	NA	8	NA	1	NA	3
Aluminium	AGOUEB	PF 18032-54	2048	2003	Pajbjerg	1	5	1	7	NA	5	5	4	5	6	7	1	5	5	5	7	5	4	NA	2	2	2	9	5	1	1	2	3
Alveston	NIAB	NA	2644	NA	NA	1	5	1	7	NA	6	5	5	6	2	4	1	5	5	5	7	5	3	2	3	2	1	9	7	1	1	2	3
Amadea	AGOUEB	FRPE 85/177/01	1449	1997	Schwaebisch	NA	6	9	NA	NA	7	3	NA	6	6	4	1	5	5	7	5	6	6	NA	3	2	1	9	NA	5	1	2	2
Amalika	NIAB	NA	2703	NA	NA	1	6	1	7	NA	8	NA	NA	8	6	5	1	5	6	NA	5	3	NA	1	NA	2	2	9	5	NA	1	2	3
Amarena	AGOUEB/NIAB	SUR 965936	1886	2002	Saaten	1	6	9	NA	NA	6	6	NA	5	4	7	2	5	6	6	6	3	3	NA	NA	3	2	9	1	7	9	2	1
Amber	AGOUEB	NFC 904/6/1	1185	1992	New Farm Crops	1	7	1	6	3	7	6	4	4	3	2	1	5	4	5	7	5	3	NA	2	2	2	9	3	3	1	2	3
Amistar	NIAB	NA	NA	NA	NA	1	6	9	6	NA	7	3	5	5	2	5	2	5	6	6	6	4	2	NA	NA	2	2	9	NA	7	9	2	1
Amourette	AGOUEB	ASB 00-3	1842	2001	Advanta	1	5	1	8	NA	7	8	3	6	4	3	1	4	4	5	6	6	4	NA	3	2	2	9	4	1	1	2	3
Amphora	AGOUEB	SJ 961012	1588	1998	Sejet	1	6	1	7	NA	8	5	5	7	4	3	1	3	4	5	7	5	4	NA	1	2	2	9	5	1	1	2	3
Anais	AGOUEB	13191X	1687	1999	Secobra	1	5	1	8	NA	6	5	5	7	7	4	1	3	4	6	7	7	6	NA	3	3	2	9	5	1	1	2	3
Angela	AGOUEB	90/189	1397	1996	INRA	1	7	9	1	NA	7	3	NA	6	3	5	2	5	4	6	6	4	3	NA	NA	3	2	9	1	8	9	2	2
Angora	AGOUEB	789A86	1165	1992	Breun	3	7	9	3	3	6	2	3	5	6	5	1	3	5	5	7	5	3	NA	2	3	2	9	1	5	1	2	1
Annabell	AGOUEB	NORD 92 K0012 D14	1496	1997	Nordsaat	1	6	1	7	NA	5	6	3	8	2	6	1	3	4	5	7	5	3	NA	1	2	2	9	5	1	1	2	3
Anneli	NIAB	NA	NA	NA	NA	1	4	1	3	NA	5	5	3	5	4	NA	1	4	4	6	4	4	7	NA	3	2	2	9	2	1	1	2	3
Antelope	AGOUEB	CPBT B46	1721	2000	CPBT	1	6	9	NA	NA	5	4	NA	1	2	6	1	3	5	5	7	4	2	NA	NA	1	2	9	1	2	1	2	1
Antigua	AGOUEB	CPB B10	1276	1994	CPBT	2	8	9	5	7	5	6	5	1	2	5	1	NA	3	4	5	5	6	NA	1	1	2	9	4	3	9	2	1
Antonia	AGOUEB	SEC 344/86/3EA	1438	1997	Secobra	1	5	9	7	NA	5	5	9	7	7	4	1	5	2	7	4	5	NA	NA	2	NA	2	9	8	1	1	NA	1
Anvil	AGOUEB	Z 92756	1511	1998	Advanta	1	7	9	7	NA	7	7	6	6	6	4	1	3	4	5	7	5	5	NA	3	1	2	9	7	4	1	2	1
Appaloosa	AGOUEB	ASB 02-11	2030	2003	Advanta	1	5	1	5	NA	7	7	5	5	6	5	1	5	5	5	7	5	7	NA	3	2	2	9	5	1	1	2	3
Aquarelle	AGOUEB	CPBT B42	1625	1999	CPBT	1	7	9	4	NA	8	6	6	2	5	4	1	3	5	5	7	5	5	NA	3	1	2	9	5	5	9	2	1
Aquarelle	AGOUEB	CPBT B61	1828	2001	Lochow Petkus	NA	NA	9	NA	NA	NA	NA	NA	NA	NA	NA	1	NA	NA	NA	NA	NA	NA	NA	NA	NA	2	NA	NA	NA	1	NA	1
Archer	NIAB	NA	2447	NA	NA	2	8	9	1	NA	6	6	1	5	3	5	1	3	4	5	5	7	5	2	2	2	2	9	1	3	1	2	1
Archimedes	AGOUEB	AWB 02-08	1989	2003	Advanta	1	8	9	7	NA	5	5	7	4	6	5	1	5	5	5	7	5	6	NA	3	1	2	9	4	3	1	2	1
Arctic	AGOUEB	NIC 89/5561B	1211	1993	Nickerson	1	7	9	NA	3	6	5	NA	2	2	5	2	3	5	5	7	4	2	NA	NA	2	2	9	NA	9	9	2	1
Ardila	AGOUEB	LW 85118-7-2	1363	1995	Wiersum	1	3	1	7	2	7	3	6	6	3	5	1	3	4	6	7	4	1	NA	3	3	2	9	1	1	1	2	3
Arkona	AGOUEB	BOL 1.219189	1539	1998	Biendorf	NA	NA	9	NA	NA	NA	NA	NA	5	NA	NA	2	NA	NA	NA	NA	NA	NA	NA	NA	NA	NA	NA	NA	NA	NA	NA	1
Armada	NIAB	NA	NA	NA	NA	1	4	1	8	NA	7	4	8	8	4	4	1	3	6	7	6	4	3	1	NA	3	2	9	7	1	1	1	3
Arrow	AGOUEB	CWB 96/17	1445	1997	PBI	1	7	9	NA	NA	7	3	NA	6	5	5	1	3	3	6	6	7	5	NA	2	2	2	9	1	9	1	2	1
Artemida	NIAB	NA	2683	NA	NA	1	5	1	6	NA	6	4	5	7	2	1	1	3	3	6	7	5	3	1	NA	2	1	9	5	1	1	2	3
Artisan	NIAB	NA	2631	NA	NA	1	5	1	6	NA	6	4	6	7	3	3	1	5	5	6	6	4	5	1	NA	2	2	9	7	1	1	2	3
Artist	AGOUEB	CPBT B23	1468	1997	CPBT	1	9	9	8	NA	7	7	5	2	6	5	1	3	5	5	7	5	7	NA	NA	2	2	9	7	1	9	2	1
Arwen	NIAB	NA	2678	NA	NA	1	5	1	8	NA	NA	5	6	6	4	NA	1	4	5	5	6	5	5	NA	NA	2	2	9	5	1	1	2	3
ASB 04-18	AGOUEB	ASB 04-18	2171	2005	Advanta	1	NA	NA	NA	NA	NA	NA	NA	NA	NA	NA	NA	NA	NA	NA	NA	NA	NA	NA	NA	NA	NA	NA	NA	NA	NA	NA	3
Balalaika	AGOUEB	ASB 04-20	2173	2005	Advanta	1	3	1	6	NA	7	6	5	7	3	3	1	5	2	5	7	3	3	NA	1	2	2	9	3	1	1	2	3
Askanova	AGOUEB	LP 2173	1346	1995	Lochow Petkus	NA	NA	1	NA	NA	NA	NA	1	NA	NA	NA	1	NA	NA	NA	NA	NA	NA	NA	NA	NA	1	NA	NA	1	1	NA	1
Astoria	AGOUEB	16063V	1565	1998	Secobra	NA	NA	NA	NA	NA	NA	NA	NA	NA	NA	NA	1	NA	NA	NA	NA	NA	NA	NA	NA	NA	2	NA	NA	NA	NA	NA	3
Athena	AGOUEB	SJ 203108	1863	2001	Sejet	1	3	1	9	NA	8	6	4	8	3	6	1	4	3	5	6	4	5	NA	NA	2	2	9	6	1	1	2	3
Attraction	AGOUEB	LD 02-03	2041	2003	NA	NA	5	1	8	NA	7	4	6	7	4	4	1	5	5	3	6	4	5	NA	1	2	2	9	7	1	1	2	3
Avalon	NIAB	NA	2633	NA	NA	1	5	1	7	NA	7	5	6	6	4	5	1	5	4	7	5	4	4	2	3	2	2	9	5	1	1	2	3
Avec	AGOUEB	SW 1333	1595	1998	Lantmannen	1	4	1	7	NA	8	6	4	4	6	6	1	3	8	4	5	5	3	NA	3	2	2	9	4	1	1	2	3
Avenger	NIAB	NA	2854	NA	NA	1	4	1	5	NA	6	5	6	6	3	3	1	3	4	3	7	5	5	1	NA	2	1	9	7	1	1	2	3
Ayana	AGOUEB	CPB B13	1344	1995	CPBT	1	6	9	6	5	6	5	4	2	3	4	2	5	6	4	7	6	6	NA	NA	2	2	9	5	9	1	2	1
Azure	AGOUEB	A 94-434	1591	1998	Advanta	1	3	1	7	NA	7	5	5	5	5	5	1	3	3	6	7	5	4	NA	3	2	2	9	5	9	1	2	3
Barcelona	AGOUEB	CEBECO 96263	1552	1998	Cebeco	1	6	9	NA	NA	9	5	NA	5	7	3	1	3	5	6	7	5	6	NA	NA	3	2	9	1	9	1	2	1
Barke	AGOUEB	NA	1503	1997	Breun	2	6	1	6	NA	5	6	3	5	3	9	1	3	3	5	7	5	5	NA	3	2	2	9	4	7	1	2	3
Basket	AGOUEB	CE 4-6393	1807	2001	Firlbeck	3	6	9	3	NA	8	2	3	4	3	7	2	3	4	5	7	5	3	NA	NA	3	2	9	3	7	9	2	1
Baton	AGOUEB	Z 89484/1299	1326	1995	Zeneca	1	7	9	8	5	5	5	6	2	7	5	1	3	3	5	7	7	4	NA	1	2	2	9	6	1	1	2	1
Bazooka	NIAB	NA	2737	NA	NA	2	5	9	3	NA	5	5	4	5	4	6	2	5	5	3	7	4	3	NA	NA	2	2	9	2	7	9	2	1
Beatrix	NIAB	NA	2047	NA	NA	1	5	1	8	NA	7	4	6	7	4	4	1	5	5	3	6	4	5	1	NA	2	2	9	NA	1	1	2	3
Becket	AGOUEB	CWB 95/11	1385	1996	PBI	3	5	9	NA	NA	8	3	NA	8	6	5	1	3	4	5	6	5	3	NA	2	2	2	9	1	9	1	2	1
Belfry	NIAB	NA	2739	NA	NA	2	5	9	1	NA	5	5	1	4	3	5	2	5	5	3	7	4	3	NA	NA	3	2	9	1	8	9	2	1
Belgravia	AGOUEB/NIAB	NSL 04-4622	2201	2005	Nickerson	1	5	1	7	NA	7	5	4	6	5	4	1	5	5	5	7	7	4	2	3	2	1	9	2	1	1	2	3
Berwick	AGOUEB	CSBA 4315-110	1474	1997	PBI	2	3	1	5	NA	5	5	5	4	3	4	1	3	4	5	7	5	5	NA	3	2	2	9	4	7	1	2	3
Beryllium	AGOUEB	PF 15807-51	1847	2001	Pajbjerg	1	5	1	6	NA	6	5	3	5	4	3	1	4	4	6	6	5	5	NA	3	2	2	9	4	1	1	2	3
Bistro	AGOUEB	Z 90138/1296	1392	1996	Zeneca	3	5	9	8	NA	6	3	5	5	5	6	1	3	4	5	7	6	6	NA	2	2	2	9	3	3	1	2	1
Blazing	NIAB	NA	2375	NA	NA	1	6	9	1	NA	5	5	1	4	3	4	1	NA	5	7	5	6	6	2	3	2	2	9	1	8	1	2	1
Blenheim	AGOUEB	CSB 740/3	688	1984	PBI	1	4	1	6	3	7	5	3	3	3	5	1	5	5	5	7	3	3	NA	3	2	2	9	4	1	1	2	3
Bluebell	NIAB	NA	2894	NA	NA	1	5	9	1	NA	7	5	1	4	3	4	2	5	5	5	6	5	3	NA	NA	2	2	9	1	6	1	2	1
Blythe	AGOUEB	SW 429	2076	2004	Lantmannen	1	6	9	8	NA	6	7	8	6	2	2	1	3	6	5	4	5	5	NA	3	2	2	9	5	3	1	2	1
Bogart	NIAB	NA	2482	NA	NA	1	5	1	6	NA	7	3	7	6	3	4	1	5	5	5	7	4	5	2	3	2	1	9	6	1	1	2	3
Bombay	AGOUEB	2247C	1447	1997	Breun	NA	NA	NA	NA	NA	NA	NA	NA	NA	NA	NA	1	NA	NA	NA	NA	NA	NA	NA	NA	NA	1	NA	NA	NA	NA	NA	1
Boost	AGOUEB	NFC 202-87	2020	2003	New Farm Crops	1	6	9	4	NA	8	2	4	5	6	5	2	5	5	5	5	4	4	NA	NA	3	2	9	4	7	9	2	1
Boreale	AGOUEB	75734 ZH	1736	2000	Secobra	NA	NA	1	NA	NA	NA	NA	NA	NA	NA	NA	1	NA	NA	NA	NA	NA	NA	NA	NA	NA	2	NA	NA	NA	1	NA	1
BR 3344A9	AGOUEB	BR 3344A9	1927	2002	Breun	NA	NA	9	NA	NA	NA	NA	NA	NA	NA	NA	1	NA	NA	NA	NA	NA	NA	NA	NA	NA	1	NA	NA	NA	9	NA	1
JB Maltasia	AGOUEB	BR 7789B6	2177	2005	Breun	1	4	1	7	NA	7	3	6	5	3	2	1	5	5	5	7	4	5	NA	3	2	2	9	6	4	1	2	3
Braemar	AGOUEB	NFC 498-45	1654	1999	New Farm Crops	1	5	1	5	NA	7	3	5	6	6	3	1	3	4	6	7	6	4	NA	3	2	2	9	5	3	1	2	3
Brahms	AGOUEB	NRPB 88/1164	1191	1992	Nickerson	1	4	1	4	3	8	5	3	7	3	5	1	5	5	5	7	6	5	NA	3	2	2	9	5	5	1	2	3
Brazil	AGOUEB	MHYP 7.3.4.	1780	2000	Momont	NA	NA	NA	NA	NA	NA	NA	NA	NA	NA	NA	1	NA	NA	NA	NA	NA	NA	NA	NA	NA	2	NA	NA	NA	1	NA	3
Breeze	AGOUEB	Z 89381/776	1389	1996	Zeneca	1	5	9	NA	NA	8	6	NA	3	6	6	1	3	4	6	7	6	6	NA	1	2	2	9	1	1	1	2	1
Brewster	AGOUEB	NFC 299/7	1147	1991	New Farm Crops	1	5	1	6	6	8	5	4	6	5	3	1	5	5	5	7	5	3	NA	3	2	2	9	3	1	1	2	3
Brioni	NIAB	NA	2649	NA	NA	1	3	1	5	NA	6	5	5	5	2	6	1	3	5	5	5	6	4	2	3	2	1	9	6	1	1	2	3
Brise	AGOUEB	NFC 497-33	1576	1998	New Farm Crops	1	5	1	6	NA	7	5	5	5	5	5	1	3	3	6	5	5	6	NA	3	2	2	9	5	3	1	2	3
Bronx	AGOUEB	NFC 02-2201	2086	2004	New Farm Crops	2	5	9	5	NA	5	2	6	4	4	6	2	5	8	5	6	4	4	NA	NA	3	2	9	4	9	1	2	1
Bronze	AGOUEB	NRPB 85/5707	994	1989	Nickerson	3	7	9	7	1	6	3	5	5	1	4	1	3	5	5	7	6	6	NA	2	2	2	9	7	1	1	2	1
Bunting	NIAB	NA	2711	NA	NA	1	5	1	6	NA	6	6	4	6	2	3	1	3	3	5	7	5	5	1	NA	2	1	9	5	1	1	2	3
Cadillac	NIAB	NA	2581	NA	NA	3	7	9	1	NA	5	5	2	4	3	6	1	3	3	5	5	6	6	2	1	2	2	9	1	3	9	2	1
Calcutta	AGOUEB	CPBT B47	1722	2000	CPBT	3	9	9	NA	NA	6	5	NA	1	4	3	1	3	5	5	7	5	8	NA	2	2	2	9	1	2	1	2	1
Calico	AGOUEB/NIAB	CSBC 3170-12	2104	2004	RAGT	1	3	1	6	NA	6	3	7	5	5	5	1	5	4	5	7	5	7	2	3	2	2	9	6	1	1	2	3
California	NIAB	NA	2448	NA	NA	1	6	1	1	NA	6	5	1	5	3	4	1	3	5	6	5	7	5	1	NA	2	2	9	1	1	1	2	1
Calliope	AGOUEB	SWUB 01-55	1907	2002	Semundo	1	5	9	NA	NA	6	4	NA	5	4	5	1	5	5	5	6	5	4	NA	3	2	2	9	1	3	1	2	1
Camion	AGOUEB/NIAB	CPBT B58	1825	2001	CPBT	1	6	9	3	NA	6	2	3	3	4	5	1	3	4	7	6	5	6	NA	3	2	2	9	3	4	9	2	1
Campala	AGOUEB	5957X	1762	2000	Secobra	1	7	1	9	NA	8	5	5	6	6	5	1	3	3	5	6	4	5	NA	3	2	2	9	7	1	1	2	3
Campanile	NIAB	NA	NA	NA	NA	1	5	9	1	NA	6	6	1	4	6	4	1	3	6	6	3	6	6	1	NA	2	1	9	1	6	9	2	1
Campion	AGOUEB	CPBT B30	1531	1998	CPBT	3	8	9	NA	NA	7	8	NA	5	4	5	1	3	4	6	5	3	5	NA	2	3	2	9	1	9	1	2	1
Canasta	AGOUEB	ICI 86/448/9	1194	1992	ICI	1	4	1	5	2	7	5	3	6	5	3	1	5	5	6	7	5	3	NA	3	2	2	9	2	1	1	2	3
Candy	AGOUEB	Z 89393/2/2/1	1345	1995	Zeneca	1	4	9	8	5	7	7	6	5	5	5	1	3	6	5	5	5	4	NA	2	2	2	9	5	3	9	2	1
Cannock	AGOUEB	NSL 97-6016	1700	2000	Nickerson	1	7	9	7	NA	4	4	7	3	5	7	1	4	5	7	7	3	4	NA	3	2	2	9	4	3	1	2	1
Caption	AGOUEB	CPBT B40	1630	1999	CPBT	2	9	9	NA	NA	7	7	NA	1	5	3	1	3	5	5	7	5	5	NA	2	2	2	9	1	5	1	2	1
Carafe	AGOUEB	NFC 499-67	1862	2001	New Farm Crops	1	3	1	7	NA	7	6	5	7	5	4	1	4	4	6	7	4	4	NA	3	2	1	9	5	1	1	2	3
Carat	AGOUEB/NIAB	NSL 96-6017	1606	1999	Nickerson	1	6	9	NA	NA	8	5	NA	4	6	4	1	3	4	5	7	4	5	NA	3	2	2	9	1	1	1	2	1
Caribic	NIAB	NA	NA	NA	NA	1	6	1	1	NA	5	5	1	2	5	NA	1	3	3	4	4	5	6	NA	NA	2	2	9	NA	3	9	2	1
Carlota	AGOUEB	4220D31	1367	1995	Breun	1	3	1	7	2	8	6	5	6	5	6	1	4	4	5	7	4	3	NA	3	2	2	9	4	3	1	2	3
Carola	AGOUEB	NS 90502/30	1535	1998	Nordsaat	1	5	9	NA	NA	8	5	NA	7	5	6	2	4	3	5	5	3	3	NA	NA	3	2	1	NA	7	1	2	1
Carvilla	AGOUEB	NFC 401-8	1967	2002	New Farm Crops	1	6	1	7	NA	8	5	6	5	4	4	1	5	4	6	6	6	6	NA	2	2	2	9	4	1	1	2	3
Cassata	AGOUEB/NIAB	NSL 00-7265	2058	2004	Nickerson	1	6	9	4	NA	5	6	6	5	2	4	1	3	6	5	6	4	4	2	1	2	2	1	3	7	1	2	1
Catalina	AGOUEB	A 96-364	1746	2000	Advanta	1	5	1	9	NA	7	5	5	6	7	5	1	3	4	5	7	5	5	NA	3	2	1	9	5	1	1	2	3
Cathay	AGOUEB	CPBT B49	1724	2000	CPBT	1	6	9	NA	NA	7	5	NA	3	5	3	1	3	5	5	7	5	5	NA	3	3	2	9	1	9	1	2	1
Cavalier	NIAB	NA	2582	NA	NA	3	7	9	6	NA	5	4	8	4	3	5	1	3	3	5	5	5	5	2	1	2	2	9	8	1	9	2	1
CEBECO 02215-05	AGOUEB	CEBECO 02215-05	2078	2004	Cebeco	2	5	9	1	NA	7	3	1	5	3	3	1	4	5	5	7	3	4	NA	3	2	2	9	1	7	1	2	1
Cecilia	AGOUEB	SW 8928	1432	1996	Lantmannen	2	6	1	8	NA	7	4	5	7	5	7	1	3	3	6	7	5	4	NA	3	3	2	9	4	5	1	2	3
Cedar	AGOUEB	CPBT B73	2088	2004	CPBT	1	6	9	1	NA	7	5	1	3	6	3	1	3	3	5	6	5	7	NA	1	2	2	9	1	8	1	2	1
Celebra	AGOUEB	CSBA 5138-2	1673	1999	PBI	1	5	1	9	NA	7	4	5	7	7	5	1	3	5	5	7	4	5	NA	3	2	2	9	5	1	1	2	3
Celebrity	AGOUEB	NSL 00-6692	1982	2003	Nickerson	2	6	1	1	NA	5	4	1	4	6	5	1	5	5	5	5	5	5	NA	NA	2	2	9	1	1	1	2	1
Cellar	AGOUEB	NFC 497-16	1574	1998	New Farm Crops	2	4	1	7	NA	7	4	5	6	3	4	1	3	6	6	7	5	4	NA	3	2	2	9	6	1	1	2	3
Cellina	AGOUEB	CEBECO 99241	1731	2000	Cebeco	NA	NA	9	NA	NA	NA	NA	NA	NA	NA	NA	1	NA	NA	NA	NA	NA	NA	NA	NA	NA	2	NA	NA	NA	1	NA	1
Celoona	NIAB	NA	2657	NA	NA	2	7	9	4	NA	6	6	5	5	3	7	2	5	7	4	5	4	3	NA	NA	3	2	9	3	8	1	2	1
Celsius	AGOUEB	AWB 02-09	1990	2003	Advanta	1	7	9	1	NA	4	5	1	4	8	5	1	5	4	5	5	6	7	NA	2	2	2	9	1	3	1	2	1
Centaure	NIAB	NA	2972	NA	NA	1	6	9	NA	NA	8	5	1	5	4	4	1	4	7	5	7	3	5	1	NA	2	2	9	NA	4	9	2	1
Centurion	AGOUEB	CSBC 4433-22	2054	2003	RAGT	1	4	1	6	NA	7	5	4	5	4	4	1	5	4	3	7	5	7	NA	NA	2	2	9	5	1	1	2	3
Century	AGOUEB	NSL 94-1384	1410	1996	Nickerson	1	6	1	6	NA	7	6	4	6	4	5	1	3	3	5	7	5	3	NA	3	2	1	9	4	7	1	2	3
Cha Cha	NIAB	NA	2534	NA	NA	1	6	1	8	NA	8	3	8	7	6	5	1	5	4	6	5	4	5	1	NA	2	2	9	4	1	1	2	3
Chad	AGOUEB	NFC 151/86	974	1988	New Farm Crops	1	2	1	5	1	6	5	4	6	2	6	1	5	3	5	3	5	5	NA	2	3	2	9	2	1	1	2	3
Chalice	AGOUEB	NFC SB 94-7	1354	1995	New Farm Crops	1	4	1	6	1	7	5	6	5	3	4	1	NA	4	5	5	5	4	NA	3	2	2	9	5	1	1	2	3
Chamomile	AGOUEB	CPBT B31	1532	1998	CPBT	3	8	9	NA	NA	7	9	NA	2	7	4	1	3	5	6	7	5	5	NA	2	2	1	9	1	3	9	2	1
Chancellor	NIAB	NA	2985	NA	NA	1	6	1	7	NA	7	5	5	5	3	2	1	5	5	4	7	5	6	2	3	2	2	9	4	1	1	2	3
Chanson	NIAB	NA	2841	NA	NA	1	4	1	6	NA	6	6	5	5	3	4	1	5	5	3	7	5	5	1	NA	3	2	9	6	1	1	2	3
Chantal	NIAB	NA	2761	NA	NA	1	4	1	7	NA	6	4	6	6	4	2	1	3	4	4	7	4	6	1	NA	2	1	9	7	1	1	2	3
Chapeau	NIAB	NA	2630	NA	NA	NA	6	1	8	NA	7	5	7	7	6	6	1	5	5	5	7	4	5	2	3	2	1	9	7	1	1	2	3
Chariot	AGOUEB	CSBA 239/16	1031	1989	PBI	1	4	1	6	6	8	2	3	5	6	6	1	NA	3	5	7	5	7	NA	3	3	1	9	3	3	1	2	3
Charleston	AGOUEB	NSL 00-7275	1980	2003	Nickerson	1	5	9	5	NA	5	5	4	4	5	5	1	3	5	7	5	6	7	NA	3	2	2	9	3	9	1	2	1
Charm	AGOUEB	Z 89/100/5	1303	1994	Zeneca	1	5	1	6	2	8	6	6	9	3	5	1	3	5	5	7	4	4	NA	2	2	2	9	5	5	1	2	3
Charmay	NIAB	NA	NA	NA	NA	1	6	1	7	NA	7	5	8	8	7	4	1	5	6	7	5	3	5	2	3	2	2	9	3	1	1	2	3
Chaser	AGOUEB	NFC 496-24	1499	1997	New Farm Crops	1	6	1	5	NA	6	5	5	6	5	5	1	3	4	6	7	5	4	NA	3	2	2	9	5	1	1	2	3
Checkmate	NIAB	NA	2396	NA	NA	1	6	1	5	NA	7	4	7	5	3	4	1	5	7	6	7	5	5	2	3	2	2	9	3	1	1	2	3
Cheerio	NIAB	NA	NA	NA	NA	1	6	1	9	NA	8	5	8	8	6	5	1	5	5	5	6	3	5	1	NA	2	2	9	4	1	1	2	3
Chess	AGOUEB	SJ 983078	1897	2002	Sejet	NA	5	9	5	NA	5	9	3	5	4	5	1	5	6	6	5	7	5	NA	NA	2	2	9	3	1	1	2	1
Chestnut	AGOUEB	ICI 82001-88	1052	1990	ICI	1	6	9	7	4	5	6	6	4	4	4	1	3	3	6	5	6	4	NA	2	1	2	9	4	3	1	2	1
Cheviot	AGOUEB	FDO 8540/622	1189	1992	Desprez	1	5	1	7	9	6	4	3	6	6	5	1	5	5	5	7	6	3	NA	3	2	2	9	3	1	1	2	3
Chicane	AGOUEB	A 92-404	1617	1999	Advanta	1	5	9	NA	NA	9	6	NA	6	5	3	1	3	6	4	7	5	4	NA	2	2	2	9	1	9	1	2	1
Chieftain	AGOUEB	CSBA 1846-4139	1237	1993	PBI	1	5	1	7	3	8	5	3	6	3	5	1	3	6	5	7	5	4	NA	3	2	2	9	3	1	1	2	3
Chill	NIAB	NA	2537	NA	NA	1	6	1	8	NA	7	4	7	7	5	5	1	5	4	4	6	3	5	1	NA	2	2	9	5	1	1	2	3
Chime	AGOUEB	NSL 95-1271	1480	1997	Nickerson	1	5	1	7	NA	6	6	5	4	3	3	1	3	3	5	7	5	3	NA	3	2	1	9	6	1	1	2	3
Chintz	AGOUEB	NSL 93/6790	1377	1996	Nickerson	1	4	1	NA	NA	6	4	NA	6	6	5	1	3	3	5	7	5	4	NA	2	2	2	9	1	8	1	2	1
Choice	NIAB	NA	2931	NA	NA	1	6	1	7	NA	7	6	6	5	4	4	1	5	3	5	7	5	4	1	NA	2	1	9	5	1	1	2	3
Chord	AGOUEB	CWB 95/21	1387	1996	PBI	1	7	9	9	NA	7	4	6	5	6	8	1	3	4	5	5	6	5	NA	2	2	2	9	6	1	1	2	1
Chronicle	NIAB	NA	2466	NA	NA	1	4	1	7	NA	7	3	6	5	2	4	1	5	5	5	7	5	4	2	3	2	1	9	4	1	1	2	3
Cindy	AGOUEB/NIAB	SW 1543	1490	1997	Lantmannen	1	3	1	7	NA	6	5	5	6	5	7	1	3	4	5	7	5	7	NA	3	2	2	9	6	1	1	2	3
Cinnamon	AGOUEB	CPBT B69	1984	2003	CPBT	1	6	9	1	NA	5	4	1	4	4	5	1	5	6	4	7	5	4	NA	3	2	2	9	1	7	1	2	1
Clara	AGOUEB	AC 92552/11	1698	2000	Nordsaat	NA	6	9	NA	NA	6	5	NA	7	8	NA	1	5	5	6	3	NA	NA	NA	NA	NA	2	NA	NA	NA	1	NA	1
Clarine	AGOUEB	SEC 8349 HHC	899	1987	Secobra	3	7	9	NA	9	6	4	NA	4	3	5	1	5	4	5	7	3	4	NA	3	2	2	9	1	1	1	2	1
Clarity	AGOUEB	NFC 880/88/1/3	1246	1993	New Farm Crops	1	5	1	7	6	8	5	3	7	4	4	1	NA	6	5	7	5	6	NA	3	2	2	9	4	3	1	2	3
Class	AGOUEB	CSBC 1838-30	1777	2000	PBI	1	5	1	6	NA	8	4	4	7	6	6	1	3	3	7	3	5	5	NA	3	2	2	9	7	1	1	2	3
Cleopatra	AGOUEB	NA	1694	2000	Firlbeck	NA	NA	9	NA	NA	NA	NA	NA	NA	NA	NA	1	NA	NA	NA	NA	NA	NA	NA	NA	NA	2	NA	NA	NA	9	NA	1
Cobalt	AGOUEB	NSL 91/6848	1264	1994	Nickerson	2	7	9	8	2	7	7	5	6	2	3	1	NA	5	NA	7	5	5	NA	2	2	1	9	8	1	1	2	1
Cocktail	AGOUEB/NIAB	NFC 499-72	1769	2000	New Farm Crops	1	4	1	8	NA	7	5	5	6	4	4	1	3	3	5	7	5	6	NA	3	2	2	9	5	1	1	2	3
Colada	AGOUEB	NFC 496-12	1500	1997	New Farm Crops	1	6	1	6	NA	7	5	5	5	4	3	1	3	2	6	6	5	5	NA	3	2	1	9	5	1	1	2	3
Colibri	AGOUEB	MH DS2	2003	2003	Momont	3	7	9	5	NA	6	4	6	5	4	5	2	5	4	5	6	4	4	NA	NA	NA	2	9	1	7	9	2	1
Colossus	AGOUEB	NFC 200-57	1819	2001	New Farm Crops	2	7	9	4	NA	5	3	3	4	5	7	2	4	5	6	7	4	3	NA	NA	3	2	9	2	8	9	2	1
Colston	AGOUEB	NFC 499-62	1766	2000	New Farm Crops	1	5	1	5	NA	8	6	4	7	6	4	1	3	5	5	7	5	4	NA	3	2	2	9	4	9	1	2	3
Concept	AGOUEB	NSL 99-7218	1923	2002	Nickerson	1	7	9	6	NA	5	7	6	6	4	6	1	5	5	5	6	5	5	NA	NA	2	2	9	5	5	1	2	1
Concerto	NIAB	NA	2288	NA	NA	2	5	1	7	NA	7	4	3	5	2	3	1	5	5	5	7	5	5	2	3	2	1	9	2	2	1	2	3
Connoisseur	AGOUEB	AWBOO-507	1790	2001	Advanta	1	6	9	9	NA	5	2	5	4	6	6	1	3	4	6	5	5	7	NA	3	2	2	9	7	2	1	2	1
Contender	NIAB	NA	2799	NA	NA	1	5	1	7	NA	6	5	6	5	3	1	1	5	4	4	7	5	4	1	NA	3	1	9	4	1	1	2	3
Cooler	AGOUEB	NFC 907/17/2	1273	1994	New Farm Crops	2	7	9	NA	7	5	2	NA	2	4	3	1	3	3	NA	5	4	3	NA	3	2	1	9	1	7	1	2	1
Cooper	AGOUEB	NFC 321/2	1146	1991	New Farm Crops	1	5	1	6	5	6	4	4	5	4	3	1	5	3	5	7	5	3	NA	3	2	2	9	3	5	1	2	3
Coref	NIAB	NA	2887	NA	NA	1	5	9	1	NA	8	7	1	6	3	3	1	3	5	6	4	5	5	1	NA	3	2	9	1	7	1	2	1
Coriolis	AGOUEB	AWB 01-7	1894	2002	Advanta	1	7	9	8	NA	6	4	6	5	4	5	1	5	5	5	5	4	3	NA	3	2	2	9	6	5	9	2	1
Cork	AGOUEB	NFC 838/7/3	1187	1992	New Farm Crops	1	6	1	6	2	8	4	4	7	2	3	1	5	5	5	7	6	5	NA	3	2	2	9	3	1	1	2	3
Corniche	AGOUEB	VSB 18707	721	1983	VEB	1	3	1	6	3	5	4	6	5	5	5	1	5	4	5	7	5	5	NA	3	2	2	9	4	1	1	2	3
Corsar	AGOUEB	STRG 306/90	1226	1993	Streng	1	7	9	NA	5	7	4	NA	4	5	6	2	5	5	5	7	5	7	NA	NA	2	2	9	1	9	1	2	1
Corsica	AGOUEB	SW 2813	2025	2003	Lantmannen	2	4	1	7	NA	6	6	4	6	5	6	1	5	5	3	7	3	5	NA	3	2	2	9	5	1	1	2	3
Cosmopolitan	NIAB	NA	3003	NA	NA	1	6	1	7	NA	8	5	7	6	2	NA	1	5	5	4	7	4	5	NA	NA	2	2	9	NA	1	1	2	3
County	AGOUEB	NFC 497-8	1572	1998	New Farm Crops	1	3	1	6	NA	7	7	5	5	2	3	1	3	4	5	7	5	5	NA	3	2	2	9	5	1	1	2	3
Courtois	AGOUEB	GA 196	1258	1994	GAE	NA	6	9	5	3	7	4	5	5	2	7	2	3	5	NA	5	5	3	NA	NA	2	2	9	5	7	9	2	1
CPB B3	AGOUEB	CPB B3	1180	1992	CPBT	1	NA	NA	NA	NA	NA	NA	NA	NA	NA	NA	1	NA	NA	NA	NA	NA	NA	NA	NA	NA	2	NA	NA	3	9	NA	1
CPBT B20	AGOUEB	CPBT B20	1467	1997	CPBT	1	8	9	NA	NA	8	7	NA	4	5	5	1	3	5	6	6	5	4	NA	3	2	2	9	1	3	1	2	1
CPBT B28	AGOUEB	CPBT B28	1529	1998	CPBT	3	7	9	3	NA	7	6	3	1	5	4	1	3	5	5	7	5	3	NA	2	2	2	9	3	1	9	2	1
CPBT B66	AGOUEB	CPBT B66	1882	2002	CPBT	2	6	9	NA	NA	6	8	NA	5	4	6	1	5	4	6	5	6	5	NA	3	2	1	9	1	7	1	2	1
CPBT B67	AGOUEB	CPBT B67	1947	2002	CPBT	1	5	1	8	NA	7	4	5	7	2	5	1	5	9	5	7	4	3	NA	3	2	2	9	4	3	1	1	3
CPBT B76	AGOUEB	CPBT B76	2112	2004	CPBT	1	4	1	5	NA	5	5	7	5	4	4	1	5	3	5	6	5	6	NA	2	2	1	9	4	1	1	2	3
CPBT B78	AGOUEB	CPBT B78	2134	2005	CPBT	3	NA	NA	NA	NA	NA	NA	NA	NA	NA	NA	NA	NA	NA	NA	NA	NA	NA	NA	NA	NA	NA	NA	NA	NA	NA	NA	1
CPBT B80	AGOUEB	CPBT B80	2213	2005	CPBT	1	4	1	6	NA	7	6	7	6	2	2	1	5	4	5	7	5	4	NA	3	2	2	9	2	3	1	2	3
Craft	NIAB	NA	2743	NA	NA	1	6	9	4	NA	6	6	7	5	3	3	1	3	5	5	5	5	7	1	NA	2	2	9	7	7	1	2	1
Credo	AGOUEB	ZE 90/1896	1267	1994	Zelder	1	8	9	1	4	6	6	1	2	3	5	1	3	1	NA	3	5	5	NA	2	2	1	9	1	3	1	2	1
Crescendo	AGOUEB	CWB 2625/31	1316	1995	PBI	3	6	9	4	9	5	7	5	1	5	4	1	4	5	5	7	6	5	NA	1	2	2	9	3	3	1	2	1
Crescendo	NIAB	NA	2797	NA	NA	2	4	1	7	NA	6	5	5	5	3	4	1	5	3	6	5	5	3	2	3	2	1	9	3	1	1	2	3
Cribbage	AGOUEB	NFC 402-20	2039	2003	New Farm Crops	1	4	1	6	NA	6	6	5	6	5	5	1	5	5	6	7	5	6	NA	3	2	2	9	5	1	1	2	3
Cristalia	NIAB	NA	NA	NA	NA	1	5	1	6	NA	7	5	5	7	5	5	1	5	5	7	5	5	4	NA	3	2	2	9	6	1	1	2	3
Crooner	NIAB	NA	2560	NA	NA	1	5	1	7	NA	7	5	7	7	2	2	1	5	5	3	7	5	4	2	3	2	2	9	1	1	1	2	3
Cropton	NIAB	NA	2276	NA	NA	1	5	1	7	NA	7	5	5	5	5	2	1	5	5	5	7	5	4	2	3	2	1	9	4	2	1	2	3
Crown	AGOUEB	SEMU 32137	1230	1993	Semundo	1	6	9	1	5	6	3	1	1	3	5	2	3	5	5	7	5	2	NA	NA	2	2	9	1	9	9	2	1
Crusader	AGOUEB	CSBA 2302/1972	1290	1994	PBI	1	3	1	5	3	7	4	5	4	2	4	1	3	3	5	7	4	4	NA	NA	1	2	9	3	3	1	2	3
Tamise	AGOUEB	CSBC 5466-27	2188	2005	RAGT	1	5	1	6	NA	5	4	4	5	3	3	1	5	7	5	7	5	6	NA	3	2	2	9	4	1	1	2	3
Cupito	NIAB	NA	2486	NA	NA	1	5	1	8	NA	7	4	7	7	5	5	1	NA	3	5	6	5	6	1	NA	2	2	9	7	1	1	2	3
CWB 5663-1	AGOUEB	CWB 5663-1	2008	2003	RAGT	1	7	9	1	NA	6	6	1	5	5	5	1	5	7	6	7	5	6	NA	2	2	2	9	1	9	9	2	1
Erosa	AGOUEB	CWB 97-6	1544	1998	PBI	2	8	9	6	NA	7	7	6	7	6	4	1	3	5	5	7	5	7	NA	2	2	2	9	6	1	1	2	1
Cynthia	AGOUEB	NSL 95-7137	1507	1998	Nickerson	1	8	9	NA	NA	7	9	NA	5	7	5	1	3	3	6	7	5	5	NA	1	2	2	9	1	3	1	2	1
Cypress	AGOUEB/NIAB	CPBT B70	1983	2003	CPBT	1	8	9	5	NA	5	6	7	4	7	5	1	5	5	5	5	5	5	1	NA	2	2	9	7	3	9	2	1
Dallas	AGOUEB	NRPB 86/3501E	1022	1989	Nickerson	1	5	1	6	5	5	5	5	3	5	6	1	3	4	5	7	5	4	NA	3	2	2	9	4	1	1	2	3
Damas	AGOUEB	CEBECO 93621	1450	1997	Cebeco	1	7	9	7	NA	7	5	7	7	5	6	2	5	4	6	5	4	4	NA	NA	2	2	9	5	7	9	2	2
Dandy	AGOUEB/NIAB	18734 CO	674	1984	PBI	1	2	1	7	2	6	3	5	6	3	5	1	5	5	6	7	3	4	NA	3	2	1	9	4	1	1	2	3
Dart	AGOUEB	HE 311-95	1523	1998	NA	NA	NA	9	NA	NA	NA	NA	NA	NA	NA	NA	1	NA	NA	NA	NA	NA	NA	NA	NA	NA	NA	NA	NA	NA	1	NA	1
Daxor	NIAB	NA	2654	NA	NA	1	6	1	1	NA	6	NA	NA	6	3	NA	2	5	6	5	6	4	3	NA	NA	2	2	9	1	7	9	2	1
Decanter	AGOUEB/NIAB	NSL 94-2117	1411	1996	Nickerson	2	5	1	7	NA	7	5	6	6	4	4	1	3	4	5	7	5	3	2	3	2	1	9	6	1	1	2	3
Decor	AGOUEB	NRPB 83/1714/2	967	1988	Nickerson	1	4	1	5	6	5	6	5	5	5	5	1	5	5	5	7	5	3	NA	3	2	2	9	7	1	1	2	3
Defender	NIAB	NA	2800	NA	NA	1	5	1	7	NA	5	6	6	4	3	5	1	3	5	4	6	5	6	2	3	2	1	9	3	1	1	2	3
Delibes	AGOUEB	NRPB 88/1343	1133	1991	Nickerson	1	5	1	6	6	7	5	4	6	7	3	1	5	4	5	7	4	2	NA	3	2	2	9	3	1	1	2	3
Derkado	AGOUEB	VSB 1703	1011	1988	VEB	1	7	1	5	7	5	3	5	5	7	4	1	NA	5	7	7	7	7	NA	3	3	2	9	6	1	1	2	3
Deveron	NIAB	NA	2702	NA	NA	1	5	1	7	NA	6	6	6	6	2	1	1	3	3	4	7	4	3	1	NA	2	1	9	1	1	1	2	3
Dew	AGOUEB	CPBT B35	1556	1998	CPBT	1	5	1	8	NA	8	5	4	5	3	4	1	3	6	5	7	3	1	NA	3	3	2	9	3	1	1	1	3
Diamond	AGOUEB	NSL 96-7366	1604	1999	Nickerson	1	6	9	NA	NA	8	7	NA	5	6	3	1	3	3	6	7	5	5	NA	3	2	2	9	1	5	1	2	1
Digby	AGOUEB	FDE 95194/518	1176	1992	Desprez	2	NA	NA	NA	NA	NA	NA	NA	NA	NA	NA	1	NA	NA	NA	NA	NA	NA	NA	NA	NA	2	NA	NA	1	1	NA	1
Digger	AGOUEB	MMG 7456/24/1	597	1983	ICI	1	9	1	6	4	6	5	5	6	3	4	1	5	5	4	7	3	4	NA	3	2	2	9	6	1	1	2	3
Dioptric	NIAB	NA	2870	NA	NA	1	5	1	7	NA	6	6	5	5	2	3	1	3	5	4	7	5	3	1	NA	2	1	9	6	1	1	2	3
Dolphin	AGOUEB	CPBT B68	1985	2003	CPBT	1	8	9	3	NA	4	7	4	4	6	6	1	5	4	7	7	4	5	NA	NA	2	2	9	2	1	9	2	1
Domino	NIAB	NA	NA	NA	NA	1	8	9	4	NA	6	3	6	4	4	5	2	5	5	6	7	NA	NA	NA	NA	2	2	9	NA	8	9	2	1
Doyen	AGOUEB/NIAB	NFC 400-76	1865	2001	New Farm Crops	1	3	1	7	NA	8	6	6	5	4	4	1	4	4	6	6	5	6	NA	3	2	2	9	6	1	1	2	3
Dragoon	NIAB	NA	2719	NA	NA	1	5	1	5	NA	6	7	5	6	2	2	1	3	5	4	7	4	4	1	NA	2	2	9	3	1	1	2	3
Draught	AGOUEB	NFC SB93/3	1294	1994	New Farm Crops	1	4	1	7	1	6	5	6	7	4	6	1	3	4	6	3	6	5	NA	3	2	1	9	5	1	1	2	3
Dray	AGOUEB	NFC SB 94-23	1353	1995	New Farm Crops	1	7	1	6	1	8	5	5	6	3	4	1	3	3	5	7	6	4	NA	2	2	1	9	3	1	1	2	3
Druid	AGOUEB	NSL 90/6075	1208	1993	Nickerson	3	7	9	8	7	7	5	6	5	5	5	1	3	6	7	5	5	4	NA	3	2	2	9	8	3	9	2	1
Drum	AGOUEB	NFC 400-79	1867	2001	New Farm Crops	1	7	1	7	NA	7	7	4	4	4	5	1	4	5	6	7	5	3	NA	3	2	1	9	5	1	1	2	3
DSV 456/96	AGOUEB	DSV 456/96	1634	1999	DSV	3	6	9	NA	NA	8	7	NA	5	6	4	1	3	5	7	7	4	6	NA	2	2	2	9	1	9	1	2	1
DSV 70508	AGOUEB	DSV 70508	1648	1999	DSV	1	7	1	5	NA	7	5	2	6	5	5	1	3	3	6	7	5	4	NA	3	2	2	9	2	1	1	2	3
Duet	AGOUEB	NRPB 88-5358	1161	1992	Nickerson	1	5	9	NA	5	7	3	NA	5	7	7	1	NA	5	6	5	5	3	NA	2	1	2	9	NA	3	9	2	1
Edda	AGOUEB	F 2420	1537	1998	NA	NA	NA	NA	NA	NA	NA	NA	9	NA	NA	NA	1	NA	NA	NA	NA	NA	NA	NA	NA	NA	2	NA	NA	NA	NA	NA	1
Eden	AGOUEB	A 93-90	1709	2000	Advanta	1	6	1	8	NA	5	5	6	3	6	5	1	3	4	7	7	5	3	NA	2	2	2	NA	6	4	1	2	1
Eden	AGOUEB	CPBT B56	1823	2001	CPBT	2	5	9	NA	NA	7	5	NA	3	3	7	1	3	6	6	6	3	7	NA	NA	2	2	9	1	3	1	2	1
Editha	NIAB	NA	2548	NA	NA	1	5	1	7	NA	6	4	6	5	4	4	1	5	3	6	7	7	5	1	NA	3	2	9	6	1	1	2	3
Effect	AGOUEB	BR 3514 B1	1699	2000	Breun	2	7	9	6	NA	7	6	6	5	5	5	1	3	6	5	7	6	6	NA	2	1	1	9	6	4	1	2	1
Electron	AGOUEB	CWB 1735-140	1179	1992	PBI	2	NA	NA	NA	NA	NA	NA	NA	NA	NA	NA	1	NA	NA	NA	NA	NA	NA	NA	NA	NA	2	NA	NA	3	9	NA	1
Electrum	NIAB	NA	2886	NA	NA	1	5	9	3	NA	6	4	4	5	2	4	1	3	5	5	5	5	6	1	NA	2	2	9	4	7	1	2	1
Element	NIAB	NA	2368	NA	NA	2	4	9	2	NA	7	5	2	6	4	3	2	5	5	6	5	5	3	NA	NA	3	2	9	4	8	9	2	1
Elmstead	AGOUEB	CEBECO 01272	1884	2002	Cebeco	1	5	9	NA	NA	5	4	NA	5	5	4	1	5	7	5	6	4	3	NA	3	2	2	9	1	3	9	2	1
Embrace	NIAB	NA	3004	NA	NA	1	6	NA	7	NA	8	NA	7	NA	2	5	1	5	5	4	7	4	5	1	NA	2	1	9	NA	1	1	2	3
Emeraude	AGOUEB	75/B326/3	1183	1992	Momont	NA	6	9	5	4	8	2	6	4	6	6	1	3	5	5	5	5	5	NA	2	2	2	9	3	2	9	2	1
Emilia	AGOUEB	SH 910	1281	1994	Secobra	1	7	1	8	8	5	5	6	1	4	5	1	NA	5	NA	5	5	5	NA	3	2	2	9	8	1	1	2	1
Epic	AGOUEB	NSL 89/7014	1126	1991	Nickerson	3	6	9	4	4	7	5	5	2	5	6	1	3	5	5	7	5	3	NA	1	2	2	9	6	3	9	2	1
Epona	AGOUEB	NA	1785	2001	INRA	NA	NA	9	NA	NA	NA	NA	NA	NA	NA	NA	2	NA	NA	NA	NA	NA	NA	NA	NA	NA	2	NA	NA	NA	9	NA	1
Escadre	NIAB	NA	2383	NA	NA	1	5	9	3	NA	6	3	4	5	4	7	2	5	7	3	6	4	1	NA	NA	3	2	9	4	8	9	2	1
Estoria	NIAB	NA	NA	NA	NA	1	7	9	1	NA	4	5	1	3	3	5	1	3	8	6	6	3	3	NA	NA	2	2	9	1	1	1	2	1
Ethno	AGOUEB	LP 8.16509	1398	1996	Lochow Petkus	1	7	9	3	NA	5	1	4	5	7	6	1	3	3	5	7	6	3	NA	2	2	2	9	2	3	1	2	2
Evelina	NIAB	NA	NA	NA	NA	1	3	1	8	NA	8	4	7	5	3	7	1	4	6	6	6	3	5	NA	3	NA	2	9	NA	1	1	2	3
Evergreen	NIAB	NA	NA	NA	NA	1	6	1	8	NA	7	5	7	7	5	5	1	5	4	5	6	3	5	NA	3	2	2	9	6	1	1	2	3
Existenz	AGOUEB	CE 2-24586	1729	2000	Carsten	NA	NA	1	NA	NA	NA	NA	NA	NA	NA	NA	1	NA	NA	NA	NA	NA	NA	NA	NA	NA	2	NA	NA	NA	1	NA	1
Explorer	NIAB	NA	NA	NA	NA	1	5	1	8	NA	8	4	6	1	4	NA	1	5	5	4	6	5	5	NA	NA	2	2	9	NA	1	1	2	3
Extract	AGOUEB	NFC SB 94-2	1357	1995	New Farm Crops	1	4	1	6	3	8	5	6	4	4	5	1	NA	4	6	7	5	3	NA	3	3	1	9	3	1	1	2	3
F 403	AGOUEB	F 403	1558	1998	Firlbeck	1	4	1	8	NA	7	4	6	5	5	4	1	3	1	5	6	5	3	NA	3	2	2	9	4	3	1	2	3
Fahrenheit	AGOUEB	AWB 02-10	1991	2003	Advanta	1	7	9	1	NA	6	2	1	4	6	5	1	5	2	5	5	5	5	NA	NA	2	2	9	1	3	1	2	1
Fairing	NIAB	NA	2777	NA	NA	1	4	1	6	NA	7	4	5	5	3	3	1	3	3	5	5	6	5	2	3	2	2	9	6	1	1	2	3
Fairytale	NIAB	NA	2191	NA	NA	1	6	1	8	NA	7	5	7	7	4	5	1	5	5	5	5	3	5	1	NA	NA	2	9	NA	1	1	2	3
Falcon	AGOUEB	CWB 2399/9	1260	1994	PBI	1	6	1	6	7	7	5	6	5	3	4	1	3	3	NA	3	4	3	NA	3	2	2	9	6	1	9	2	1
Fanfare	AGOUEB	ICI 85551/3	1171	1992	ICI	1	6	9	5	7	6	6	5	6	6	5	1	NA	5	5	5	6	3	NA	3	2	2	9	5	3	9	2	1
Fanion	NIAB	NA	2895	NA	NA	3	4	9	1	NA	8	5	1	4	3	3	2	5	5	4	6	5	5	NA	NA	3	2	9	1	4	9	2	1
Faraday	AGOUEB	AWB 01-5	1892	2002	Advanta	1	6	9	NA	NA	5	1	NA	4	4	5	1	5	4	5	5	4	3	NA	1	2	2	9	1	2	1	2	1
Fealty	NIAB	NA	2564	NA	NA	1	6	1	6	NA	6	4	6	5	2	6	1	4	5	5	7	4	3	2	3	2	1	9	6	1	1	2	3
Felicie	AGOUEB	SE 41138	1091	1990	Serasem	1	3	1	8	3	5	1	5	5	2	4	1	NA	7	5	7	5	2	NA	3	2	2	9	1	1	1	1	3
Feltwell	AGOUEB	FD095019-519	1875	2001	Desprez	1	NA	1	NA	NA	NA	NA	NA	NA	NA	NA	1	NA	NA	NA	NA	NA	NA	NA	NA	NA	NA	NA	NA	NA	1	NA	3
Fentara	NIAB	NA	2596	NA	NA	1	7	9	1	NA	5	5	1	5	2	6	1	3	5	6	5	6	3	2	3	2	2	9	1	3	9	2	1
Ferment	AGOUEB	NFC SB 94-8	1356	1995	New Farm Crops	1	3	1	8	1	8	6	6	5	4	6	1	3	4	5	5	4	5	NA	3	2	1	9	6	3	1	2	3
Fighter	AGOUEB	NRPB 85/5617	947	1988	Nickerson	2	4	9	NA	3	6	3	NA	7	3	5	1	5	5	6	7	5	3	NA	2	3	2	9	1	9	1	NA	1
Finch	AGOUEB	CPB B2	1122	1991	CPBT	1	6	1	8	4	8	4	4	5	6	5	1	5	5	6	7	6	3	NA	3	2	2	9	4	3	1	2	1
Findora	NIAB	NA	2676	NA	NA	1	5	9	1	NA	5	3	1	5	4	2	1	3	7	5	5	4	5	1	NA	2	1	9	1	2	1	2	1
Firefly	AGOUEB	ICI 82118/1	1059	1990	ICI	1	7	9	7	2	5	6	7	2	5	4	1	5	3	5	5	6	5	NA	1	1	2	9	7	1	1	2	1
Flagon	AGOUEB	NFC 499-61	1765	2000	New Farm Crops	1	4	1	6	NA	8	6	4	7	5	4	1	3	4	6	7	5	5	NA	3	3	2	9	6	1	1	2	3
Flagon	AGOUEB/NIAB	NFC 201-64	1910	2002	Syngenta	1	6	9	NA	NA	5	5	1	4	6	6	1	5	4	7	5	5	5	NA	3	2	2	9	1	3	1	2	1
Fletcher	NIAB	NA	2664	NA	NA	1	6	9	4	NA	7	5	4	6	3	7	2	5	7	4	6	4	3	NA	NA	2	2	9	3	8	9	2	1
Flick Sejet	AGOUEB	SJ 997177	1839	2001	Sejet	1	NA	1	NA	NA	NA	NA	NA	NA	NA	NA	1	NA	NA	NA	NA	NA	NA	NA	NA	NA	2	NA	NA	NA	1	NA	3
Florentine	NIAB	NA	2392	NA	NA	1	6	9	5	NA	5	6	5	3	3	4	1	3	3	6	5	5	6	1	NA	2	2	9	5	1	1	2	1
Flute	AGOUEB	CWB 95/12	1386	1996	PBI	3	7	9	8	NA	8	4	7	4	5	7	1	3	6	4	7	6	5	NA	2	2	2	9	7	5	1	2	1
Fontana	AGOUEB	3501 W2	1594	1998	Secobra	1	5	1	7	NA	8	5	5	5	5	4	1	3	1	6	7	4	5	NA	3	2	1	9	5	1	1	2	3
Forensic	NIAB	NA	2274	NA	NA	1	5	1	7	NA	7	6	5	5	4	1	1	5	3	5	7	5	5	2	2	2	1	9	3	2	1	2	3
Foxtrot	AGOUEB	VDH 4190-93	1495	1997	Van der Have	1	5	1	5	NA	6	5	4	5	3	4	1	5	5	5	6	5	5	NA	3	2	2	9	5	1	1	2	3
Fractal	AGOUEB	CSBA 3353-2	1375	1995	PBI	1	2	1	8	1	7	5	7	5	4	4	1	NA	3	5	5	5	4	NA	3	2	2	9	5	1	1	2	3
Franklin	AGOUEB	TAS 85/83	1200	1992	NA	1	4	1	5	7	6	8	4	6	5	6	1	5	6	6	5	5	5	NA	3	2	2	9	4	3	1	2	3
Franzi	AGOUEB	F 2677	1811	2001	Lemaire	NA	NA	9	NA	NA	NA	NA	NA	NA	NA	NA	1	NA	NA	NA	NA	NA	NA	NA	NA	NA	2	NA	NA	NA	1	NA	1
KWS Funky	NIAB	NA	2807	NA	NA	1	6	9	1	NA	6	5	1	7	3	3	2	5	7	3	7	3	6	NA	NA	3	2	9	1	8	9	2	1
Gabi	AGOUEB	1402/89	1306	1994	Nordsaat	NA	6	1	9	3	7	6	5	1	1	3	1	5	3	5	7	7	7	NA	2	2	2	9	3	1	1	2	3
Gaelic	AGOUEB	FDE 84348/606	1117	1991	Desprez	3	5	9	NA	1	8	4	NA	7	2	3	1	NA	5	4	7	7	6	NA	2	2	2	9	NA	9	1	2	2
Galation	NIAB	NA	2594	NA	NA	2	7	9	1	NA	6	5	3	6	2	6	2	5	5	4	5	4	3	NA	NA	2	2	9	4	7	1	2	1
Garner	NIAB	NA	2335	NA	NA	1	6	1	7	NA	6	3	6	4	4	5	1	5	3	5	7	5	4	1	NA	2	2	9	4	1	1	2	3
Gaulois	AGOUEB	NA	827	1986	Desprez	3	7	9	3	4	6	3	4	6	1	5	2	5	4	6	7	5	2	NA	NA	2	2	9	5	9	9	2	1
Gazelle	AGOUEB	CPB B5	1182	1992	CPBT	1	7	1	8	5	5	4	7	5	6	6	1	5	5	5	5	7	4	NA	2	2	2	9	3	1	1	2	1
Genie	NIAB	NA	2469	NA	NA	1	5	1	7	NA	7	3	7	6	2	4	1	5	5	5	7	4	3	2	3	2	1	9	2	1	1	2	3
Glassel	NIAB	NA	2570	NA	NA	1	5	1	6	NA	6	5	5	5	2	5	1	4	5	4	6	4	3	2	3	2	1	9	4	1	1	2	3
Gleam	AGOUEB	NFC 774/1	1228	1993	New Farm Crops	1	6	9	NA	5	8	4	NA	6	3	3	1	NA	5	6	5	5	5	NA	3	2	2	9	1	5	9	2	1
Glen	AGOUEB	CSBA 1303/17	1202	1992	PBI	1	6	1	5	3	8	3	2	5	3	4	1	5	6	5	7	5	4	NA	3	2	2	9	1	1	1	2	3
Glint	AGOUEB	NFC 774/1/1	1271	1994	New Farm Crops	1	7	9	NA	3	6	3	NA	2	4	2	1	3	5	NA	5	4	3	NA	3	1	2	9	1	3	9	2	1
Global	AGOUEB	5659 XI	1761	2000	Secobra	1	7	1	8	NA	8	5	6	6	7	6	1	3	3	5	6	3	5	NA	3	2	1	9	7	1	1	2	3
Elegance	AGOUEB	VDH 2161-95	1623	1999	Van der Have	1	8	9	NA	NA	8	6	NA	4	5	4	1	3	5	5	7	5	5	NA	NA	3	2	9	1	5	1	2	1
Godiva	AGOUEB	CPBT B59	1826	2001	Lochow Petkus	1	7	9	NA	NA	6	4	NA	3	4	4	1	3	5	6	7	3	5	NA	NA	1	2	9	1	7	1	2	1
Golden Promise	NIAB	NA	235	NA	NA	1	1	1	5	NA	7	4	5	7	3	5	1	5	4	4	3	6	1	NA	3	2	2	9	4	1	1	1	3
Goldie	AGOUEB	W 7969	1101	1990	Lantmannen	1	5	1	6	6	6	4	3	6	4	6	1	5	4	6	7	3	4	NA	3	1	2	9	4	1	1	2	3
Goldmine	AGOUEB	CPBT B26	1527	1998	CPBT	1	8	9	5	NA	7	8	5	3	5	5	1	3	4	6	5	3	7	NA	NA	1	2	9	6	1	9	2	1
Goldrush	AGOUEB	SX 922073	1381	1996	Semundo	1	4	9	9	NA	8	6	6	6	8	6	1	3	6	5	5	5	5	NA	3	1	2	9	4	1	1	2	1
Golf	NIAB	NA	421	NA	NA	1	4	1	7	NA	7	2	6	6	3	4	1	5	4	5	7	4	7	NA	3	1	2	9	5	1	1	NA	3
Granta	AGOUEB	CSBC 1050-8-5	1835	2001	Monsanto	1	6	1	8	NA	8	6	3	6	3	3	1	3	6	5	7	4	5	NA	3	2	2	9	4	2	1	2	3
Gulliver	NIAB	NA	2995	NA	NA	1	6	1	7	NA	7	4	6	6	3	3	1	5	5	5	7	4	4	1	NA	2	2	9	6	1	1	2	3
Gypsy	AGOUEB	MMG 82080/178	884	1987	MMG	3	7	9	7	8	6	6	7	6	1	5	1	5	6	5	7	4	4	NA	3	2	2	9	5	5	1	2	1
Hacker	NIAB	NA	2627	NA	NA	1	5	1	5	NA	6	4	6	5	2	4	1	5	5	6	6	4	4	2	3	2	1	9	5	1	1	2	3
Haka	AGOUEB	CPBT B27	1528	1998	CPBT	1	7	9	6	NA	8	7	4	7	5	4	1	3	3	5	7	5	4	NA	NA	1	2	9	8	3	9	2	1
Halifax	AGOUEB	CPBT B21	1466	1997	CPBT	1	8	9	NA	NA	7	6	NA	3	6	6	1	3	4	6	5	5	5	NA	1	2	2	9	1	1	1	2	1
Hambo	NIAB	NA	NA	NA	NA	1	6	1	8	NA	7	4	7	7	7	4	1	5	4	6	6	5	6	1	NA	2	2	9	NA	1	1	2	3
Hanna	AGOUEB	17/79/54	1184	1992	Bauer	3	7	9	6	5	8	4	5	5	4	5	1	3	6	5	7	5	9	NA	2	2	1	9	5	3	1	2	1
Harland	AGOUEB	CPBT B29	1530	1998	CPBT	3	7	9	3	NA	7	7	4	1	7	4	1	3	5	5	7	6	4	NA	2	1	2	9	5	5	1	2	1
Harlequin	NIAB	NA	2583	NA	NA	3	7	9	1	NA	5	4	1	4	4	5	1	3	3	5	4	5	5	2	1	2	2	9	1	2	9	2	1
Harriot	AGOUEB	N 94609D7	1676	1999	Nordsaat	1	5	1	8	NA	7	4	6	7	7	4	1	3	4	6	7	4	4	NA	3	2	2	9	5	1	1	2	3
Hart	AGOUEB	CSBN 127/3	836	1986	PBI	1	2	1	7	9	6	3	5	4	2	5	1	5	5	5	7	5	3	NA	3	1	2	9	3	1	1	2	3
Haven	NIAB	NA	2712	NA	NA	1	5	1	7	NA	5	6	6	7	3	5	1	3	3	5	7	5	4	1	NA	2	1	9	4	1	1	2	3
Heather	AGOUEB	HADM 69264-93	1682	1999	Lantmannen	1	5	1	5	NA	7	6	6	1	5	5	1	3	4	6	7	5	6	NA	3	2	2	9	6	3	1	2	3
Heligan	AGOUEB	CPBT B16	1402	1996	CPBT	1	5	1	NA	NA	8	3	NA	3	6	7	1	3	4	6	5	6	5	NA	1	2	2	9	1	3	1	2	1
Hemingway	NIAB	NA	2640	NA	NA	1	5	1	7	NA	6	4	6	6	3	6	1	5	3	6	6	6	3	1	NA	3	1	9	4	1	1	2	3
Henley	AGOUEB/NIAB	NSL 01-4505	1936	2002	Nickerson	3	5	1	7	NA	7	2	5	5	5	5	1	5	5	6	6	5	5	NA	3	2	2	9	4	5	1	2	3
Henni	AGOUEB	NORD 90014	1307	1994	Nordsaat	1	6	1	8	5	9	4	6	9	2	5	1	5	7	5	7	5	7	NA	1	2	2	9	6	1	1	2	3
Hermia	AGOUEB	CWB 01-13	1920	2002	Monsanto	1	7	9	NA	NA	7	4	NA	3	6	4	1	5	5	6	6	5	3	NA	3	3	1	9	1	7	1	2	1
Heron	AGOUEB	ICI 85/44/8	1107	1990	ICI	1	5	1	8	6	8	6	7	7	4	4	1	5	3	6	7	5	6	NA	3	1	1	9	1	1	1	2	3
Hiberna	AGOUEB	BPZ T 9008	1166	1992	BPZ Saatenring	1	6	9	3	4	5	2	6	6	7	8	1	5	6	5	5	7	2	NA	2	2	1	1	5	7	1	2	1
Hiverac	NIAB	NA	2899	NA	NA	1	4	9	1	NA	5	6	1	5	2	3	1	3	4	7	3	6	5	1	NA	2	2	9	1	6	1	2	1
Honey	AGOUEB	Z 88477/769	1324	1995	Zeneca	3	6	9	8	9	5	6	6	6	4	4	1	3	6	4	6	5	5	NA	3	2	1	9	5	3	1	2	1
Hopper	AGOUEB	NFC SB93/12	1297	1994	New Farm Crops	1	5	1	7	3	7	3	5	7	4	4	1	3	3	5	7	5	6	NA	2	2	1	9	3	1	1	2	3
Horizon	AGOUEB	CSBA 4032-7	1423	1996	PBI	1	4	1	6	NA	6	5	5	6	4	6	1	3	3	5	5	5	4	NA	3	2	1	9	5	1	1	2	3
Host	AGOUEB	NFC SB93/7	1295	1994	New Farm Crops	1	4	1	6	2	7	6	6	7	3	5	1	3	4	5	5	6	5	NA	3	2	1	9	6	1	1	2	3
Houston	AGOUEB	NSL 00-7284	1981	2003	Nickerson	2	5	9	1	NA	6	7	1	6	5	7	1	5	5	6	6	4	5	NA	3	2	2	9	1	9	1	2	1
Hurricane	AGOUEB	Z.910243/780	1441	1997	Zeneca	1	7	9	NA	NA	8	8	NA	5	5	6	1	5	4	5	6	5	5	NA	1	2	2	9	1	3	1	2	1
Husky	NIAB	NA	2429	NA	NA	1	5	1	7	NA	7	4	6	5	3	4	1	5	5	6	6	4	1	2	3	2	1	9	5	1	1	2	3
Hydra	AGOUEB	ASB 02-12	2031	2003	Advanta	1	6	1	6	NA	7	4	4	5	3	3	1	5	6	4	6	4	5	NA	3	2	2	1	4	1	1	2	3
Beauty	AGOUEB	ICI 85161/4427	1220	1993	ICI	2	7	9	5	4	6	5	6	3	5	6	1	3	7	5	5	6	6	NA	2	2	2	9	5	3	1	2	1
Imogen	AGOUEB	SWUB 01-56	1908	2002	Semundo	1	5	1	NA	NA	5	1	NA	4	6	6	1	5	4	7	5	5	4	NA	3	2	2	9	1	1	1	2	1
Indola	AGOUEB	4485Z2	1874	2001	Secobra	1	3	1	8	NA	8	9	4	5	6	5	1	4	3	7	6	5	5	NA	3	2	2	9	4	1	1	2	3
Infinium	NIAB	NA	2695	NA	NA	1	5	1	7	NA	6	6	5	5	2	3	1	5	5	5	7	4	4	2	3	2	1	9	4	1	1	2	3
Intrepid	NIAB	NA	2795	NA	NA	1	4	1	7	NA	6	4	5	4	2	1	1	5	5	4	7	4	6	1	NA	2	2	9	6	1	1	2	3
Intro	AGOUEB	ZE 80-604-18	1071	1990	Zelder	1	7	9	NA	3	3	7	NA	5	3	5	1	5	7	7	5	5	3	NA	NA	2	2	9	1	3	1	2	1
Invictus	NIAB	NA	2681	NA	NA	1	6	NA	7	NA	8	NA	NA	8	6	5	1	5	4	5	NA	NA	NA	1	NA	NA	1	9	5	1	1	NA	3
Jackpot	AGOUEB	CE 4-3203	1543	1998	Carsten	2	4	9	4	NA	6	7	7	5	4	5	2	5	4	4	5	4	3	NA	NA	2	2	9	5	5	9	2	1
Jerez	AGOUEB	CPB B7	1213	1993	CPBT	3	7	9	8	3	7	6	5	4	3	8	2	5	5	5	5	3	5	NA	NA	3	2	9	5	9	9	2	1
Jersey	AGOUEB	CEBECO 9538	1870	2001	Cebeco	1	5	1	5	NA	6	3	7	6	5	4	1	5	5	6	5	4	3	NA	3	2	2	9	6	1	1	2	3
Jessica	AGOUEB	PF 597-308	1693	2000	Pajbjerg	NA	NA	1	NA	NA	NA	NA	NA	NA	NA	NA	1	NA	NA	NA	NA	NA	NA	NA	NA	NA	1	NA	NA	NA	1	NA	1
Jet	AGOUEB	CWB 2455/1	1261	1994	PBI	2	8	9	NA	4	6	6	NA	3	3	6	1	3	5	6	5	6	7	NA	3	2	2	9	1	1	1	2	1
Jettoo	NIAB	NA	2821	NA	NA	1	6	9	3	NA	6	5	5	5	4	5	2	5	5	4	7	5	4	NA	NA	3	2	9	5	8	1	2	1
Jewel	AGOUEB	NSL 92/6915	1320	1995	Nickerson	1	7	9	2	5	8	5	NA	5	6	4	1	5	4	5	7	5	5	NA	1	2	2	9	1	3	1	2	1
Jive	AGOUEB	CSBA 1225/4	1201	1992	PBI	1	5	1	5	6	7	4	3	7	6	5	1	5	5	5	7	6	3	NA	3	2	2	9	4	1	1	2	3
Jordan	NIAB	NA	3041	NA	NA	1	6	9	1	NA	4	5	1	4	4	4	1	3	2	6	6	6	7	1	NA	2	2	9	1	4	1	2	1
Jumbo	AGOUEB	NFC 200-58	1818	2001	New Farm Crops	2	6	9	3	NA	6	2	3	5	3	5	2	3	4	5	7	4	2	NA	NA	3	2	9	3	6	9	2	1
Juno	AGOUEB	CSBA 747/3	1157	1991	PBI	1	4	1	6	7	6	3	3	5	6	7	1	5	3	6	7	6	6	NA	3	2	2	9	3	1	1	2	3
Karisma	AGOUEB	CWB 990/40	1001	1989	PBI	1	7	9	8	4	7	6	7	6	1	5	1	5	4	5	5	5	6	NA	2	3	2	9	6	1	1	2	1
Kassima	AGOUEB	15051 A	2042	2003	Secobra	1	5	1	6	NA	5	6	7	6	6	5	1	5	5	7	6	5	5	NA	NA	NA	2	9	5	1	1	2	3
Kathmandu	NIAB	NA	2755	NA	NA	1	5	9	1	NA	3	3	1	4	4	3	1	3	3	6	3	6	7	1	NA	2	2	9	1	8	1	2	1
Kelim	NIAB	NA	2566	NA	NA	1	4	1	7	NA	7	4	6	6	3	5	1	5	3	4	7	5	3	1	NA	3	1	9	7	1	1	2	3
Kerstin	NIAB	NA	2620	NA	NA	1	7	1	6	NA	8	5	6	8	5	4	1	NA	5	4	7	5	6	1	NA	2	2	9	6	1	1	2	3
Kestrel	AGOUEB	A 93-625	1705	2000	Advanta	1	7	9	NA	NA	7	5	NA	3	4	4	1	3	3	6	6	3	4	NA	NA	2	2	9	1	5	9	2	1
Kingston	AGOUEB	NSL 98-6329C	1799	2001	Nickerson	3	8	9	8	NA	5	5	6	4	4	5	1	3	5	5	6	5	5	NA	2	2	2	9	6	3	9	2	1
Kira	AGOUEB	ACK 75/456/12	733	1985	Ackermann	3	8	9	4	3	7	5	4	1	1	6	1	5	5	5	7	6	5	NA	2	1	2	9	1	3	1	2	1
Kirsty	AGOUEB	NO 99/1118	1748	2000	Nordsaat	1	5	1	7	NA	7	5	5	6	4	4	1	3	3	6	6	5	5	NA	NA	2	2	9	5	1	1	2	3
Kite	AGOUEB	CWB 2387/18	1259	1994	PBI	1	5	9	9	3	8	6	8	3	3	7	1	3	3	NA	5	5	5	NA	3	2	2	9	7	3	9	2	1
Klaxon	AGOUEB	RPB 9002/77	456	1981	Nickerson	1	1	1	6	9	5	2	5	3	3	6	1	5	4	5	7	4	4	NA	3	2	2	9	5	1	9	2	3
KWS Astaire	NIAB	NA	2877	NA	KWS	3	6	9	1	NA	8	5	1	6	3	5	2	5	5	5	6	6	6	NA	NA	3	2	9	NA	5	1	2	1
KWS Aurelia	NIAB	NA	2614	NA	KWS	1	6	1	5	NA	6	4	6	6	2	4	1	5	5	5	7	5	5	1	NA	2	1	9	5	1	1	2	3
KWS Carbis	NIAB	NA	2802	NA	KWS	3	6	9	1	NA	5	6	1	3	3	2	1	3	3	5	5	5	6	1	NA	2	2	9	1	1	9	2	1
KWS Caribou	NIAB	NA	2967	NA	KWS	1	5	1	1	NA	6	6	1	4	3	3	1	3	4	5	5	7	7	1	NA	2	2	9	1	1	1	2	1
KWS Cashmere	NIAB	NA	2849	NA	KWS	1	3	1	6	NA	6	6	5	4	2	1	1	3	3	3	7	5	4	1	NA	3	1	9	5	1	1	2	3
KWS Cassia	NIAB	NA	2309	NA	KWS	3	4	9	2	NA	6	6	1	4	4	4	1	5	3	5	5	3	4	1	NA	2	2	9	1	1	9	2	1
KWS Creswell	NIAB	NA	2804	NA	KWS	1	6	9	1	NA	5	5	1	3	3	3	1	3	3	5	7	6	7	1	NA	2	2	9	1	4	1	2	1
KWS Elsie	NIAB	NA	2993	NA	KWS	1	6	1	6	NA	7	4	6	6	5	4	1	3	4	5	7	3	5	2	3	2	1	9	4	1	1	2	3
KWS Faro	NIAB	NA	2970	NA	KWS	1	5	9	3	NA	8	4	3	3	2	4	2	5	6	4	5	5	3	NA	NA	1	2	9	2	6	1	2	1
KWS Gimlet	NIAB	NA	2969	NA	KWS	1	5	1	1	NA	6	5	1	4	5	5	1	3	2	8	4	7	7	1	NA	2	2	9	1	2	1	2	1
KWS Glacier	NIAB	NA	2523	NA	KWS	3	5	9	1	NA	5	6	1	6	2	4	1	3	3	5	5	5	5	1	NA	2	2	9	1	1	9	2	1
KWS Hawking	NIAB	NA	3050	NA	KWS	1	6	1	1	NA	7	5	1	4	3	4	1	3	3	6	5	6	6	1	NA	2	2	9	1	2	1	2	1
KWS Infinity	NIAB	NA	2650	NA	KWS	1	7	9	1	NA	5	7	2	4	3	4	1	3	2	4	6	5	5	1	NA	2	2	9	1	2	1	2	1
KWS Irina	NIAB	NA	2613	NA	KWS	1	5	1	5	NA	6	4	6	6	2	4	1	5	5	5	5	4	5	1	NA	2	2	9	6	1	1	2	3
KWS Joy	NIAB	NA	2521	NA	KWS	1	6	9	1	NA	7	7	1	5	3	3	1	3	3	5	5	7	7	2	2	2	1	9	1	5	1	2	1
KWS Lennox	NIAB	NA	2617	NA	KWS	1	6	1	5	NA	6	5	5	5	2	6	1	5	5	6	7	5	5	2	3	3	2	9	5	1	1	2	3
KWS Loxanne	NIAB	NA	2852	NA	KWS	1	4	1	7	NA	7	5	5	6	4	4	1	3	7	3	7	4	3	1	NA	2	2	9	5	1	1	2	3
KWS Meridian	NIAB	NA	2436	NA	KWS	1	4	9	1	NA	7	5	1	6	3	6	2	5	5	4	5	5	7	NA	NA	3	2	9	1	8	1	2	1
KWS Moselle	NIAB	NA	2879	NA	KWS	1	5	9	1	NA	7	5	1	4	3	3	1	3	4	6	5	6	5	1	NA	2	2	9	1	1	9	2	1
KWS Orphelia	NIAB	NA	2573	NA	KWS	1	4	1	6	NA	7	4	7	7	2	3	1	3	5	3	7	5	3	1	NA	2	2	9	4	1	1	2	3
KWS Orwell	NIAB	NA	2728	NA	KWS	1	5	9	1	NA	3	6	1	3	2	2	1	3	3	5	5	7	5	1	NA	2	2	9	1	1	1	2	1
KWS Patriot	NIAB	NA	3051	NA	KWS	1	6	9	1	NA	6	6	1	5	2	4	1	3	5	6	4	5	6	1	NA	2	2	9	2	2	1	2	1
KWS Rose	NIAB	NA	2730	NA	KWS	NA	6	9	1	NA	7	5	1	7	8	5	1	5	3	5	4	6	5	NA	2	2	2	9	NA	2	1	2	1
KWS Salsa	NIAB	NA	2433	NA	KWS	1	4	9	1	NA	4	6	1	4	3	4	1	3	5	5	6	6	4	1	NA	2	2	9	1	1	9	2	1
KWS Sassy	NIAB	NA	2771	NA	KWS	1	5	1	7	NA	6	6	5	6	2	4	1	3	5	5	7	4	3	2	3	2	2	9	2	1	1	2	3
KWS Spectra	NIAB	NA	2705	NA	KWS	1	4	1	7	NA	6	4	5	6	2	3	1	3	3	5	7	4	3	1	NA	2	1	9	5	1	1	2	3
KWS Terrier	NIAB	NA	3052	NA	KWS	3	6	1	1	NA	6	5	1	2	3	3	1	3	3	7	4	5	7	1	NA	2	2	9	1	2	9	2	1
KWS Tonic	NIAB	NA	2580	NA	KWS	1	6	9	2	NA	6	4	5	6	3	5	2	5	7	5	5	4	1	NA	NA	3	2	9	4	8	9	2	1
KWS Tower	NIAB	NA	2725	NA	KWS	1	6	9	1	NA	5	6	1	3	2	4	1	3	3	6	5	7	7	1	NA	2	2	9	1	4	1	2	1
KWS Vitara	NIAB	NA	2706	NA	KWS	1	5	1	5	NA	6	6	6	7	3	4	1	5	3	5	5	5	4	1	NA	2	1	9	5	1	1	2	3
Laird	AGOUEB	CSBA 1542-14	1236	1993	PBI	1	3	1	7	2	8	5	5	5	3	6	1	5	4	5	3	5	7	NA	3	2	2	9	4	1	1	2	3
Lambada	AGOUEB	CWB 00-14	1808	2001	PBI	3	7	9	NA	NA	6	5	NA	5	3	3	1	3	6	5	7	6	5	NA	1	2	1	9	1	8	1	2	1
Landlord	AGOUEB	NFC SB93/2	1293	1994	New Farm Crops	1	3	1	7	2	7	3	6	5	5	6	1	NA	4	5	5	6	6	NA	3	2	1	9	6	1	1	2	3
Lark	AGOUEB	Z 8933/1112	1325	1995	Zeneca	1	7	9	8	9	5	5	7	3	5	5	1	3	4	5	7	5	5	NA	3	2	2	9	4	1	1	2	1
Laureate	NIAB	NA	2780	NA	NA	1	4	1	7	NA	6	5	5	6	2	3	1	5	5	4	7	6	5	1	NA	2	1	9	5	1	1	2	3
Laurel	AGOUEB	NFC 296/1	1456	1997	New Farm Crops	1	5	9	8	NA	8	6	5	5	6	6	1	5	3	5	5	5	4	NA	2	2	2	9	6	2	1	2	1
Leonie	AGOUEB	NS 95/9124	1471	1997	Nordsaat	NA	7	9	3	NA	7	4	NA	5	7	4	1	5	5	5	5	4	5	NA	NA	2	1	9	5	1	1	2	1
LG Diablo	NIAB	NA	2907	NA	Limagrain	1	6	1	7	NA	6	6	5	6	2	5	1	5	4	4	7	5	4	1	NA	2	1	9	4	1	1	2	3
LG Flynn	NIAB	NA	2974	NA	Limagrain	1	5	9	6	NA	6	6	7	4	3	4	1	3	3	6	4	6	6	1	NA	2	2	9	6	5	1	2	1
LG Furlong	NIAB	NA	3097	NA	Limagrain	1	5	1	7	NA	7	5	6	7	2	6	1	5	3	7	7	6	4	1	NA	2	2	9	4	1	1	2	3
LG Goddess	NIAB	NA	2999	NA	Limagrain	1	6	1	6	NA	6	5	5	6	3	4	1	5	6	5	7	6	4	1	NA	2	1	9	7	1	1	2	3
LG Mountain	NIAB	NA	2976	NA	Limagrain	3	4	9	1	NA	6	5	1	5	2	3	1	3	5	6	4	5	6	1	NA	2	2	9	1	2	9	2	1
LG Opera	NIAB	NA	2845	NA	Limagrain	1	4	1	7	NA	6	6	5	5	3	2	1	5	4	4	7	4	3	1	NA	3	1	9	7	1	1	2	3
LG Rapture	NIAB	NA	2809	NA	Limagrain	3	6	9	1	NA	5	6	1	4	3	2	1	3	5	5	5	5	5	1	NA	2	2	9	1	1	1	2	1
LG Rockstar	NIAB	NA	2847	NA	Limagrain	1	5	1	7	NA	7	7	5	6	3	1	1	3	5	1	7	4	5	2	3	2	1	9	5	1	1	2	3
LG Tomahawk	NIAB	NA	2901	NA	Limagrain	1	6	1	6	NA	7	5	5	6	2	4	1	5	5	5	7	6	5	1	NA	2	1	9	5	1	1	2	3
Libra	NIAB	NA	2890	NA	NA	NA	4	9	5	NA	7	4	5	5	4	6	2	5	5	4	5	5	4	NA	NA	NA	2	9	4	7	9	2	1
Limona	NIAB	NA	2857	NA	NA	2	4	1	4	NA	7	4	4	5	2	3	1	3	4	4	7	6	6	1	NA	2	1	9	1	1	1	2	3
Linden	AGOUEB	NFC 495-6	1415	1996	New Farm Crops	1	5	1	6	NA	8	6	4	6	5	6	1	3	3	6	7	5	4	NA	3	2	2	9	5	1	1	2	3
Linnet	AGOUEB	NRPB 87/5377C	1127	1991	Nickerson	1	5	1	7	4	8	2	6	5	6	6	1	3	5	6	5	5	3	NA	3	2	2	9	3	1	1	2	1
Linus	AGOUEB	SW 8732	1369	1995	Lantmannen	1	3	1	8	1	8	5	4	6	4	5	1	3	4	5	7	4	4	NA	3	2	2	9	4	1	1	2	3
Lionheart	AGOUEB	DSV 62116	1596	1998	DSV	1	3	1	5	NA	6	5	4	6	4	4	1	3	3	6	6	5	3	NA	3	2	2	9	2	2	1	2	3
Lithium	AGOUEB	PF 17709-51	1946	2002	Pajbjerg	1	NA	1	NA	NA	NA	NA	NA	NA	NA	NA	1	NA	NA	NA	NA	NA	NA	NA	NA	NA	2	NA	NA	NA	1	NA	3
Livet	AGOUEB	B 88-071-16	1349	1995	SCRI	1	4	1	7	1	8	5	6	8	1	2	1	3	6	5	7	5	5	NA	3	2	2	9	5	1	1	2	3
Lomerit	AGOUEB	LP 6-758	1727	2000	Lochow Petkus	1	6	9	NA	NA	6	5	2	5	4	6	2	4	5	5	7	4	3	NA	NA	2	2	9	2	7	9	2	1
Lorena	AGOUEB	SAAT 816005/3	1458	1997	Rumker	3	6	9	4	NA	7	4	3	3	4	9	2	5	3	4	5	5	2	NA	NA	2	2	9	3	9	9	2	1
Lorin	AGOUEB	BIE 213-14/92	1559	1998	IG Saatzucht	1	NA	NA	NA	NA	NA	NA	NA	NA	NA	NA	1	NA	NA	NA	NA	NA	NA	NA	NA	NA	2	NA	NA	NA	NA	NA	3
Louise	AGOUEB	PF 598-392	1783	2001	Pajbjerg	NA	NA	9	NA	NA	NA	NA	NA	NA	NA	NA	1	NA	NA	NA	NA	NA	NA	NA	NA	NA	1	NA	NA	NA	NA	NA	1
Tocada	AGOUEB	LP 1124.8.98	1949	2002	Lochow Petkus	NA	7	1	7	NA	7	3	7	5	6	6	1	5	5	5	7	5	4	NA	NA	2	2	9	7	1	1	2	3
Lucienne	NIAB	NA	2885	NA	NA	2	7	9	5	NA	7	5	6	1	4	8	2	5	5	3	7	6	4	NA	NA	NA	2	9	NA	4	9	2	1
Lucifer	AGOUEB	SJ 985105	1838	2001	Sejet	1	NA	1	9	NA	8	7	5	5	NA	NA	NA	NA	NA	NA	NA	NA	NA	NA	NA	NA	NA	NA	NA	NA	NA	NA	3
Ludine	AGOUEB	B 2432 A 57	1615	1999	Breun	NA	NA	9	NA	NA	NA	NA	NA	NA	NA	NA	1	NA	NA	NA	NA	NA	NA	NA	NA	NA	2	NA	NA	NA	1	NA	1
Macarena	AGOUEB	CSBC 2452-14	1837	2001	Monsanto	1	3	1	6	NA	7	7	4	6	5	3	1	4	5	6	7	5	6	NA	3	2	2	9	5	1	1	2	3
Macaw	AGOUEB	CSBA 1085-2	1955	2002	Monsanto	1	3	1	4	NA	7	4	5	5	5	4	1	5	5	3	6	5	5	NA	3	2	1	9	5	3	1	2	3
Mackie	NIAB	NA	2955	NA	NA	1	5	9	1	NA	6	6	1	3	2	4	1	3	4	5	5	6	7	1	NA	2	2	9	1	4	1	2	1
Madison	AGOUEB	UN 616-164	1282	1994	Zeneca	1	8	9	1	5	6	5	1	2	2	5	2	3	5	NA	5	5	3	NA	NA	2	2	9	1	9	9	2	1
Madras	AGOUEB	LP 2/01168	1364	1995	Lochow Petkus	1	4	1	6	3	8	4	5	6	4	4	1	3	4	5	7	5	5	NA	3	2	2	9	6	1	9	2	3
Madrigal	AGOUEB	ICI 86218/77	1172	1992	ICI	2	NA	NA	NA	NA	NA	NA	NA	NA	NA	NA	1	NA	NA	NA	NA	NA	NA	NA	NA	NA	2	NA	NA	3	9	NA	1
Magie	AGOUEB	Rg 10/A/17 (D1137)	560	1983	Ringot	1	8	9	NA	6	6	4	NA	4	3	2	1	5	5	5	7	5	5	NA	2	2	2	9	1	1	1	2	1
Magnolia	AGOUEB	Z 89484/1275	1390	1996	Zeneca	3	5	9	9	NA	9	8	7	7	6	7	1	3	5	7	5	6	3	NA	3	2	2	9	6	3	1	2	1
Mahogany	AGOUEB	Z 89274/728	1388	1996	Zeneca	1	6	9	7	NA	7	3	5	2	6	6	1	3	5	5	5	6	4	NA	2	2	2	9	3	3	1	2	1
Majestic	AGOUEB	UN 103-134	1328	1995	Unisigma	1	6	9	NA	2	5	3	NA	3	4	6	2	5	4	5	7	5	3	NA	NA	1	2	9	NA	7	9	2	1
Malt Jagger	NIAB	NA	2626	NA	NA	1	5	1	5	NA	6	7	6	5	2	4	1	5	5	6	6	5	6	2	3	2	1	9	5	1	1	2	3
Maltesse	NIAB	NA	2736	NA	NA	2	6	9	1	NA	5	6	1	5	3	2	1	3	5	5	5	6	7	1	NA	2	2	9	1	1	1	2	1
Malwinta	AGOUEB	PF 500-574	1987	2003	Pajbjerg	2	7	9	5	NA	7	7	4	6	5	6	1	5	5	5	5	6	6	NA	3	2	2	9	5	3	1	2	1
Mandolin	AGOUEB	VDH 4036-90	1418	1996	Van der Have	1	9	1	9	NA	9	5	5	7	4	3	1	3	4	4	7	4	1	NA	3	2	2	9	7	7	1	2	3
Manitou	AGOUEB	1087 KH	951	1988	Secobra	1	7	9	5	4	5	1	6	6	2	5	2	5	2	4	7	3	4	NA	NA	NA	2	9	8	9	9	2	1
Maraca	AGOUEB/NIAB	NA	1841	2001	NA	1	3	1	7	NA	7	6	6	4	5	4	1	4	5	6	6	5	6	NA	3	2	2	9	5	1	1	2	3
Marado	AGOUEB	NA	2066	2004	Nickerson	1	6	9	5	NA	5	3	4	4	4	NA	2	5	5	4	5	4	3	NA	NA	NA	2	9	3	8	9	2	1
Maresi	NIAB	NA	1036	NA	NA	1	6	1	7	NA	7	6	5	5	6	3	1	NA	5	NA	NA	NA	NA	NA	2	NA	2	9	NA	1	1	NA	3
Mariner	AGOUEB	NSL 94-7099	1436	1997	Nickerson	3	6	9	7	NA	7	7	5	6	5	3	1	4	5	5	7	5	4	NA	3	2	2	9	5	7	9	2	1
Marinka	AGOUEB	CEBECO 7926	657	1984	Cebeco	2	8	9	NA	2	6	5	NA	4	3	4	1	5	5	5	7	5	7	NA	2	2	1	9	1	9	1	2	1
Marionette	NIAB	NA	2393	NA	NA	1	4	1	7	NA	7	3	6	6	4	6	1	5	4	5	7	6	6	1	NA	2	2	9	4	1	1	2	3
Mariposa	NIAB	NA	2935	NA	NA	1	6	1	6	NA	7	4	6	6	4	5	1	5	4	5	7	4	4	1	NA	2	2	9	5	1	1	2	3
Maris Otter	NIAB	NA	232	NA	NA	1	8	9	7	NA	5	8	5	5	5	3	1	5	5	6	7	6	4	NA	3	2	2	9	5	1	1	2	1
Maritim	AGOUEB	BR 4105C4	1814	2001	CPBT	2	NA	9	1	NA	7	NA	1	6	7	4	1	3	3	5	7	4	6	NA	2	2	1	9	1	7	1	2	1
Mary	NIAB	NA	2622	NA	NA	1	6	1	6	NA	6	5	5	5	2	5	1	5	5	5	7	4	4	2	3	2	1	9	5	1	1	2	3
Masai	AGOUEB	CPBT B24	1469	1997	CPBT	1	7	9	NA	NA	7	5	NA	2	6	6	1	3	4	5	7	4	5	NA	1	2	2	9	1	3	1	2	1
Masquerade	AGOUEB	CPBT B17	1403	1996	CPBT	1	5	9	9	NA	8	8	5	4	6	7	1	3	6	5	5	5	4	NA	1	2	2	9	3	1	1	2	1
Matros	NIAB	NA	2452	NA	NA	1	6	9	9	NA	6	6	8	7	8	5	1	5	4	6	5	4	5	1	NA	2	2	9	8	1	1	2	1
Mayflower	NIAB	NA	2628	NA	NA	1	5	1	6	NA	6	4	6	6	2	6	1	5	5	5	7	4	5	2	3	2	1	9	7	1	1	2	3
Maypole	AGOUEB	CSBC 1847-18	1775	2000	PBI	1	6	1	5	NA	8	4	5	6	6	3	1	3	5	5	6	6	3	NA	3	2	2	9	3	1	1	2	3
Mead	AGOUEB	CWB 99-22	1728	2000	PBI	1	6	1	8	NA	8	5	6	4	5	4	1	3	3	7	4	3	3	NA	3	2	2	9	5	4	9	2	1
Medoc	AGOUEB	CPB B6	1212	1993	CPBT	1	8	9	6	5	7	2	6	1	4	5	1	3	3	5	5	5	5	NA	1	2	2	9	4	3	9	2	1
Megane	NIAB	NA	2382	NA	NA	1	5	9	1	NA	7	3	1	6	5	6	2	5	6	5	6	5	1	NA	NA	3	2	9	1	8	9	2	1
Melanie	AGOUEB	BR 789 A	1160	1992	Breun	3	7	9	3	3	6	2	3	4	5	5	1	NA	6	5	7	5	3	NA	2	2	2	9	2	5	1	2	1
Melbourne	AGOUEB	CEBECO 97285	1603	1999	Cebeco	1	7	9	9	NA	9	8	6	5	6	4	1	3	3	7	7	3	6	NA	3	1	2	9	8	5	9	2	1
Melitta	AGOUEB	3/1472/87	1250	1993	Nordsaat	NA	4	1	7	5	8	5	5	7	3	6	1	5	7	5	7	6	4	NA	2	2	2	9	4	5	1	2	3
Melius	NIAB	NA	2641	NA	NA	1	5	1	4	NA	6	4	5	7	3	5	1	5	3	6	7	5	4	1	NA	2	2	9	4	1	1	2	3
Melusine	AGOUEB	8751 GHB	830	1986	Secobra	1	5	1	8	6	6	5	5	6	3	5	1	5	3	7	7	5	4	NA	3	2	2	9	5	1	1	2	1
Memento	NIAB	NA	2881	NA	NA	3	5	NA	1	NA	NA	4	1	6	5	5	1	5	7	5	7	5	4	NA	NA	NA	2	9	1	4	9	2	1
Menhir	AGOUEB	DH 212/90/20	1696	2000	Engelen	3	6	9	3	NA	7	5	5	4	4	3	2	3	4	5	7	5	4	NA	1	2	2	9	4	3	1	2	1
Mentor	AGOUEB	W 8487	1254	1993	Lantmannen	1	5	1	7	3	8	6	5	7	5	3	1	5	7	5	7	3	3	NA	3	2	2	9	4	1	1	2	3
Merode	AGOUEB	ZE 98-3887	1885	2002	Zelder	1	6	1	NA	NA	6	8	NA	4	4	7	1	5	7	5	6	5	6	NA	NA	2	2	9	1	5	1	2	1
Mezmaar	NIAB	NA	2514	NA	NA	1	5	9	1	NA	6	6	1	5	2	5	1	3	5	4	5	5	5	1	NA	2	2	9	1	7	1	2	1
MHHX011	AGOUEB	MHHX011	1921	2002	Momont	1	6	9	NA	NA	7	4	NA	7	4	4	1	5	5	5	5	3	5	NA	3	2	1	9	1	5	9	2	1
Mickle	NIAB	NA	2567	NA	NA	1	4	1	6	NA	7	4	7	7	2	2	1	5	5	3	7	5	4	2	3	3	2	9	6	1	1	2	3
Mikado	AGOUEB	55557/87	1248	1993	Lantmannen	1	5	1	8	3	8	6	5	6	2	5	1	3	5	6	7	4	5	NA	3	2	2	9	2	3	1	2	3
Milano	AGOUEB	CEBECO 94634	1453	1997	Cebeco	3	7	1	NA	NA	8	5	NA	5	3	6	2	5	4	5	7	5	4	NA	NA	3	1	9	1	8	1	2	1
Milena	AGOUEB	NS 96/9111	1624	1999	Nordsaat	3	7	9	4	NA	7	5	3	5	5	4	1	3	5	5	7	5	4	NA	2	2	1	9	3	3	1	2	1
Milford	NIAB	NA	2677	NA	NA	1	4	1	4	NA	7	4	5	1	3	NA	1	5	5	4	6	6	5	NA	NA	2	2	NA	NA	1	1	2	3
Minstrel	AGOUEB/NIAB	NSL 01-4503	1937	2002	Nickerson	3	4	1	7	NA	7	3	5	5	3	4	1	5	6	5	7	6	5	NA	3	2	1	9	4	3	1	2	3
Molly	AGOUEB	CPBT B19	1405	1996	CPBT	1	5	9	NA	NA	8	3	NA	5	6	7	1	3	4	5	5	6	5	NA	1	2	2	9	1	3	1	2	1
Mombasa	AGOUEB	B 2611M	1805	2001	Breun	NA	NA	9	NA	NA	NA	NA	NA	NA	NA	NA	1	NA	NA	NA	NA	NA	NA	NA	NA	NA	2	NA	NA	NA	1	NA	1
Momentum	NIAB	NA	2542	NA	NA	3	5	1	6	NA	6	4	5	5	2	5	1	4	5	4	7	5	4	2	3	2	1	9	2	1	1	2	3
Monika	AGOUEB	HADM 60917-99	2098	2004	Lantmannen	1	3	1	4	NA	5	6	3	4	5	5	1	3	3	5	7	4	7	NA	3	2	2	9	2	1	1	2	3
Montage	AGOUEB	CWB 97-14	1541	1998	PBI	2	7	9	NA	NA	7	6	NA	1	6	4	1	3	3	6	5	5	6	NA	1	1	2	9	1	3	9	2	1
Montoya	NIAB	NA	2551	NA	NA	1	5	1	7	NA	7	4	6	6	3	4	1	3	5	3	7	5	4	2	3	3	1	9	5	1	1	2	3
Moonshine	AGOUEB	A 92-39	1619	1999	Advanta	1	7	9	NA	NA	5	7	NA	3	5	5	1	3	7	6	7	5	4	NA	1	2	2	9	1	3	1	2	1
Moonshine	NIAB	NA	2423	NA	NA	1	5	1	7	NA	7	3	7	5	4	3	1	5	4	7	6	7	5	2	3	2	2	9	7	1	1	2	3
Mortimer	AGOUEB	CPBT B57	1824	2001	CPBT	2	7	9	NA	NA	5	6	NA	4	4	5	1	5	5	5	5	4	7	NA	1	2	2	9	NA	6	9	2	1
Mosaic	AGOUEB	62143 AH	1996	2003	Secobra	1	7	9	NA	NA	6	3	NA	5	5	5	2	5	3	6	6	4	3	NA	NA	NA	1	9	1	8	9	2	1
Muscat	AGOUEB	CPB B8	1214	1993	CPBT	1	7	9	3	3	8	5	5	3	5	7	2	5	5	6	7	5	5	NA	NA	2	2	9	5	9	9	2	1
Musette	AGOUEB	VDH 2006/92	1394	1996	Sharpes	3	NA	9	9	NA	7	6	6	2	7	2	1	3	2	5	7	5	3	NA	3	2	2	9	5	1	1	2	1
Mystique	AGOUEB	ICI 86226/29	1219	1993	ICI	2	7	9	5	4	6	3	7	4	6	7	1	3	3	7	3	6	8	NA	2	2	2	9	5	5	1	2	1
Natasia	NIAB	NA	2575	NA	NA	1	7	1	8	NA	6	5	8	6	3	4	1	5	3	5	7	5	6	2	3	2	2	9	5	1	1	2	3
Nectaria	AGOUEB	22031 YH2	1899	2002	Secobra	NA	6	9	NA	NA	6	2	NA	4	5	5	1	5	5	5	5	7	5	NA	NA	2	1	9	1	3	1	2	1
Neruda	AGOUEB	NSL 94-4109	1580	1998	Nickerson	1	5	1	8	NA	7	5	5	5	5	4	1	3	5	5	7	5	5	NA	3	2	2	9	6	5	1	2	3
Newgrange	AGOUEB	NFC SB94-5	1428	1996	New Farm Crops	1	6	1	7	NA	7	7	5	7	4	8	1	3	4	5	7	5	5	NA	2	2	1	9	3	1	1	2	3
NFC 201-74	AGOUEB	NFC 201-74	1911	2002	Syngenta	2	7	9	NA	NA	7	1	NA	5	6	6	2	5	5	4	7	3	3	NA	NA	3	2	9	1	9	9	2	1
NFC 204-09	AGOUEB	NFC 204-09	2156	2005	New Farm Crops	2	6	9	5	NA	7	5	5	5	5	8	2	5	5	3	7	3	2	NA	NA	3	2	9	3	9	1	2	1
NFC 204-11	AGOUEB	NFC 204-11	2158	2005	New Farm Crops	2	NA	9	1	NA	7	4	2	5	3	8	2	5	5	5	7	3	1	NA	NA	2	2	9	1	9	9	2	1
Jolika	AGOUEB	NFC 404-62	2212	2005	New Farm Crops	1	6	1	6	NA	6	6	4	5	3	2	1	5	5	5	7	4	2	NA	3	2	2	9	4	1	1	2	3
Sweeney	AGOUEB	NFC 404-64	2206	2005	New Farm Crops	1	5	1	6	NA	7	7	5	5	3	4	1	5	5	7	7	7	7	NA	3	2	1	9	6	1	1	2	3
Connexion	AGOUEB	NFC 404-75	2208	2005	New Farm Crops	1	4	1	6	NA	6	5	5	5	5	5	1	5	5	5	7	5	5	NA	3	2	2	9	1	2	1	2	3
Maltby	AGOUEB	NFC 404-80	2209	2005	New Farm Crops	1	5	1	7	NA	7	6	3	6	3	3	1	5	5	5	7	5	6	NA	3	2	2	9	3	1	1	2	3
NFC 496-21	AGOUEB	NFC 496-21	1497	1997	New Farm Crops	1	5	1	7	NA	7	7	4	4	5	8	1	3	3	6	7	6	5	NA	3	2	2	9	5	1	1	2	3
NFC Tipple	AGOUEB/NIAB	NFC 401-11	1966	2002	New Farm Crops	1	3	1	6	NA	6	5	6	5	3	4	1	5	4	5	7	5	5	NA	3	2	1	9	4	1	1	2	3
Nimbus	AGOUEB	A 96-230	1744	2000	Advanta	1	6	1	5	NA	7	6	4	5	5	5	1	3	5	5	7	5	5	NA	3	2	2	9	4	1	1	2	3
Nizza	AGOUEB	5.20E+75	1678	1999	Breun	2	3	1	9	NA	7	7	5	7	3	2	1	3	6	5	7	3	2	NA	3	2	2	9	5	1	1	2	3
Nocturne	AGOUEB	AWBOO-66	1792	2001	Advanta	2	7	9	3	NA	8	4	7	4	3	4	1	4	4	6	7	5	5	NA	3	1	2	9	3	8	1	2	1
NORD 96601/6	AGOUEB	NORD 96601/6	1888	2002	Nordsaat	NA	5	9	7	NA	5	1	5	4	5	5	1	5	6	4	5	4	5	NA	3	2	2	9	5	7	1	2	1
NORD 96629/46	AGOUEB	NORD 96629/46	1804	2001	Nordsaat	NA	NA	1	NA	NA	NA	NA	NA	NA	NA	NA	1	NA	NA	NA	NA	NA	NA	NA	NA	NA	2	NA	NA	NA	1	NA	1
Northstar	NIAB	NA	2710	NA	NA	1	5	1	6	NA	6	7	6	5	2	5	1	3	5	6	5	5	5	2	3	2	1	9	5	1	1	2	3
Novello	AGOUEB	NFC 499-71	1768	2000	New Farm Crops	1	5	1	9	NA	8	6	4	7	7	5	1	3	5	7	7	5	5	NA	3	2	2	9	6	1	1	2	3
Flamina	AGOUEB	NSL 03-7309	2138	2005	Nickerson	1	8	9	4	NA	7	4	4	5	3	7	1	5	5	5	7	4	2	NA	2	3	2	9	1	2	1	2	1
Knightsbridge	AGOUEB	NSL 04-4683	2203	2005	Nickerson	1	5	1	7	NA	7	5	5	6	3	3	1	5	5	4	7	6	6	NA	3	2	2	9	3	2	1	2	3
NSL 95-1257	AGOUEB	NSL 95-1257	1581	1998	Nickerson	1	4	1	8	NA	7	4	7	5	5	5	1	3	2	6	7	5	5	NA	3	2	2	9	6	7	1	2	3
NSL 97-4552	AGOUEB	NSL 97-4552	1583	1998	Nickerson	1	4	1	5	NA	7	5	5	4	6	5	1	3	4	6	6	5	6	NA	3	2	2	9	5	2	1	2	3
NSL 97-4579	AGOUEB	NSL 97-4579	1584	1998	Nickerson	1	5	1	5	NA	6	6	5	5	6	5	1	3	4	6	7	4	3	NA	3	2	2	9	4	7	1	2	3
NSL 97-6002	AGOUEB	NSL 97-6002	1701	2000	Nickerson	1	5	9	3	NA	7	4	8	5	5	3	1	3	4	6	7	5	4	NA	3	2	2	9	7	3	1	2	1
NSL 98-5065	AGOUEB	NSL 98-5065	1663	1999	Nickerson	1	5	1	8	NA	7	5	7	6	5	5	1	3	4	6	5	6	2	NA	3	2	1	9	5	1	1	2	3
NSL 99-5363	AGOUEB	NSL 99-5363	1854	2001	Nickerson	1	5	1	7	NA	8	7	5	5	5	3	1	4	4	6	6	7	6	NA	3	2	1	9	5	1	1	2	3
Octavia	NIAB	NA	2699	NA	NA	1	5	1	7	NA	6	6	5	5	2	2	1	3	5	4	7	5	4	2	3	2	1	9	4	1	1	2	3
Odyssey	NIAB	NA	2470	NA	NA	1	5	1	7	NA	7	4	7	5	2	4	1	5	5	5	7	6	4	2	3	2	1	9	5	1	1	2	3
Oleron	AGOUEB	8727 TH	1384	1996	Secobra	2	5	1	5	NA	8	3	2	4	2	4	2	3	5	3	7	5	4	NA	NA	2	1	9	2	9	9	2	1
Olympus	NIAB	NA	2701	NA	NA	1	5	1	7	NA	6	6	6	7	2	1	1	3	3	4	7	5	3	1	NA	2	1	9	5	1	1	2	3
Onyx	AGOUEB	LP 2/8622	1232	1993	Lochow Petkus	1	5	1	5	6	8	5	5	7	5	7	1	5	6	5	7	5	5	NA	3	2	2	9	5	1	1	2	3
Opal	AGOUEB	NA	1435	1997	Nickerson	3	4	9	5	NA	7	5	3	8	4	5	1	5	6	7	3	5	3	NA	2	2	2	9	2	2	1	2	1
Optic	AGOUEB/NIAB	NFC 633/14	1188	1992	New Farm Crops	1	5	1	4	1	7	5	3	6	7	5	1	5	5	6	7	5	3	NA	3	2	2	9	3	7	1	2	3
Optima	AGOUEB	4.53E+102	1434	1996	Breun	1	4	1	6	NA	8	4	7	1	3	2	1	3	3	6	7	4	4	NA	3	2	2	9	5	1	1	2	3
Orbital	NIAB	NA	2790	NA	NA	1	5	1	6	NA	5	6	5	4	3	4	1	3	1	6	5	5	4	1	NA	3	1	9	6	1	1	2	3
Oriflamme	AGOUEB	NFC 753/1/3	1272	1994	New Farm Crops	1	7	9	NA	5	6	4	NA	4	4	1	1	3	4	NA	5	5	7	NA	3	2	2	9	1	3	9	2	1
Origin	NIAB	NA	2792	NA	NA	1	5	1	7	NA	5	6	4	5	3	3	1	5	5	4	7	3	1	1	NA	3	1	9	4	1	1	2	3
Orkney	AGOUEB	LO 96.279	1652	1999	Benoist	NA	NA	1	NA	NA	NA	NA	NA	NA	NA	NA	1	NA	NA	NA	NA	NA	NA	NA	NA	NA	2	NA	NA	NA	1	NA	3
Otira	AGOUEB	SJ 957072	1485	1997	Sejet	3	5	1	7	NA	6	5	5	6	4	4	1	3	4	5	7	5	3	NA	1	2	2	9	5	1	1	2	3
Outlook	AGOUEB	CPBT B51	1726	2000	CPBT	1	7	9	NA	NA	7	5	NA	2	4	5	1	3	6	6	6	4	5	NA	NA	2	2	9	1	6	1	2	1
Ovation	NIAB	NA	2788	NA	NA	1	4	1	6	NA	6	5	6	5	3	3	1	5	4	5	7	4	3	1	NA	2	2	9	5	1	1	2	3
Overture	NIAB	NA	2465	NA	NA	1	4	1	7	NA	7	4	7	5	2	4	1	5	5	5	7	5	3	2	3	2	1	9	1	1	1	2	3
Oxbridge	AGOUEB	NSL 00-3653	1940	2002	Nickerson	1	5	1	7	NA	5	5	6	4	4	5	1	5	5	5	6	5	3	NA	3	2	2	9	4	3	1	2	3
Pacific	AGOUEB	CWB 2621/46	1215	1993	PBI	1	5	9	6	3	8	4	6	7	4	6	1	3	4	6	5	5	5	NA	3	2	2	9	6	3	1	2	1
Pacific	AGOUEB	25137 TH1	1382	1996	Secobra	1	7	9	9	NA	7	3	7	7	6	7	1	5	5	7	4	6	5	NA	3	2	2	9	7	3	1	2	1
Panda	NIAB	NA	2632	NA	NA	1	5	1	5	NA	6	4	6	1	2	3	1	5	3	4	5	5	3	1	NA	2	2	9	5	1	1	2	3
Panther	NIAB	NA	2418	NA	NA	1	5	1	7	NA	6	3	7	5	3	3	1	5	4	6	7	6	5	2	3	2	1	9	2	1	1	2	3
Paramount	AGOUEB	CSBC 4475-9	2055	2003	RAGT	1	4	1	7	NA	8	3	6	6	6	4	1	5	4	5	6	5	6	NA	3	2	2	9	5	1	1	2	3
Parasol	AGOUEB	CWB 99-9	1730	2000	PBI	1	6	9	NA	NA	6	6	NA	5	4	4	1	3	5	7	5	4	5	NA	3	2	2	9	1	6	9	2	1
Pastoral	AGOUEB	SEC 8461	816	1986	Secobra	3	7	9	NA	4	7	6	NA	4	3	4	1	5	5	5	7	5	4	NA	3	2	2	9	1	1	1	2	1
Pathfinder	NIAB	NA	2694	NA	NA	1	5	1	4	NA	6	6	5	7	3	1	1	5	4	4	6	5	4	1	NA	2	2	9	3	1	1	2	3
Patron	AGOUEB	NFC 499-66	1767	2000	New Farm Crops	1	7	1	9	NA	8	7	4	7	5	5	1	3	5	7	7	4	5	NA	3	2	2	9	6	1	1	2	3
Pearl	AGOUEB/NIAB	NSL 92/6040A	1318	1995	Nickerson	3	5	9	6	NA	8	7	4	7	4	6	1	3	5	6	7	5	5	NA	3	2	2	9	2	5	1	2	1
Pedigree	AGOUEB	NFC 299-27	1715	2000	New Farm Crops	3	6	9	8	NA	5	5	6	5	3	3	1	3	5	5	6	5	4	NA	2	2	2	9	6	4	9	2	1
Pelican	AGOUEB	A 96-103	1745	2000	Advanta	1	5	1	9	NA	8	6	3	5	8	6	1	3	5	6	7	5	5	NA	3	2	2	9	5	1	1	2	3
Pelican	AGOUEB/NIAB	NS.02/2632	2077	2004	Nordsaat	2	6	9	1	NA	6	6	2	5	2	7	2	4	7	6	6	5	4	NA	NA	3	2	9	3	5	1	2	1
Penthouse	AGOUEB/NIAB	NFC 403-58	2123	2004	New Farm Crops	1	4	1	7	NA	5	5	5	6	4	4	1	3	5	5	6	6	7	2	3	3	2	1	3	1	1	2	3
Peridot	AGOUEB	NSL 92/6174	1321	1995	Nickerson	1	6	9	9	9	5	5	7	3	5	5	1	4	3	5	7	5	3	NA	3	2	2	9	5	5	1	2	1
Perseus	NIAB	NA	2651	NA	NA	3	7	9	7	NA	5	5	7	6	3	3	1	3	3	4	5	5	6	1	NA	2	2	9	8	8	9	2	1
Rivet	AGOUEB	CPBT B37	1627	1999	CPBT	1	8	1	NA	NA	9	7	NA	1	6	4	1	3	5	6	7	5	5	NA	NA	2	2	9	1	5	1	2	1
Pewter	AGOUEB/NIAB	NFC 497-9	1575	1998	New Farm Crops	1	4	1	4	NA	7	5	5	5	5	3	1	3	5	5	7	5	5	NA	3	2	2	9	5	1	1	2	3
Tapestry	AGOUEB	PF 19023-62	2175	2005	Pajbjerg	1	5	1	6	NA	5	7	5	5	3	2	1	5	5	4	6	4	5	NA	3	2	2	9	4	2	1	2	3
Pict	AGOUEB	CPBT B43	1626	1999	CPBT	1	7	9	3	NA	9	7	6	7	5	5	2	3	5	4	7	5	6	NA	NA	2	2	9	4	9	9	2	1
Pilot	AGOUEB	Z 8562/5	1283	1994	Zeneca	1	8	1	8	5	4	6	6	5	3	2	1	5	6	5	5	4	4	NA	1	2	2	9	7	1	1	2	1
Pinocchio	NIAB	NA	2563	NA	NA	1	6	1	8	NA	7	4	9	6	5	6	1	5	4	5	6	3	5	2	3	2	1	9	3	1	1	2	3
Piper	NIAB	NA	2715	NA	NA	1	5	1	6	NA	6	6	6	7	2	3	1	3	3	5	7	4	3	1	NA	2	1	9	4	1	1	2	3
Pipkin	AGOUEB	19598 CO	578	1983	PBI	1	8	9	6	2	5	7	5	4	3	3	1	5	5	4	7	5	4	NA	3	2	2	9	4	1	1	2	1
Pippa	AGOUEB	PF 596-366	1599	1999	Pajbjerg	1	7	9	8	NA	8	7	6	7	5	3	1	3	4	5	7	4	5	NA	3	2	2	9	6	5	1	2	1
Pirona	NIAB	NA	NA	NA	NA	1	4	1	2	NA	6	3	2	4	4	NA	1	4	3	7	4	7	5	NA	1	2	1	1	NA	1	1	2	3
Pitcher	AGOUEB	NFC 2270/1	1239	1993	New Farm Crops	1	5	1	6	4	8	5	5	5	4	5	1	3	5	6	7	5	5	NA	2	2	2	9	5	3	1	2	3
Plaisant	AGOUEB	NA	395	1980	GAE	1	3	9	NA	1	7	4	NA	5	1	5	2	5	4	5	7	5	2	NA	NA	NA	2	9	1	9	9	2	1
Platine	AGOUEB	CPBT B32	1533	1998	Serasem	NA	NA	NA	NA	NA	NA	NA	NA	NA	NA	NA	1	NA	NA	NA	NA	NA	NA	NA	NA	NA	2	NA	NA	NA	NA	NA	1
Poker	AGOUEB	NFC 402-31	2036	2003	New Farm Crops	1	4	1	3	NA	6	5	3	4	6	5	1	5	6	4	7	5	5	NA	3	2	2	9	4	7	1	2	3
Polanski	AGOUEB	SJ 015094	2028	2003	Sejet	1	5	1	7	NA	7	4	4	6	5	4	1	5	5	4	6	6	4	NA	2	2	2	9	6	1	1	2	3
Polygena	AGOUEB	SEMU 96055	1255	1993	Semundo	NA	5	1	6	3	8	6	6	1	4	5	1	5	6	4	7	6	4	NA	2	2	2	9	1	1	1	2	3
Pongo	AGOUEB	SW 8931	1431	1996	Lantmannen	1	5	1	7	NA	7	7	5	6	5	7	1	3	4	5	7	3	4	NA	3	2	2	9	4	5	1	2	3
Portrait	AGOUEB	Z 8864/117	1287	1994	Zeneca	1	7	9	8	4	7	7	6	6	2	2	1	3	5	NA	5	4	5	NA	3	2	2	9	7	5	9	2	1
Posaune	AGOUEB	F 5149	820	1986	Firlbeck	1	5	9	6	7	5	3	5	5	4	5	1	5	5	5	7	5	4	NA	2	2	2	9	3	1	1	2	1
Potter	AGOUEB	SW 1095	1492	1997	Lantmannen	1	5	1	7	NA	8	8	4	5	4	3	1	3	5	5	7	4	6	NA	3	2	2	9	4	1	1	2	3
Power	AGOUEB	SJ 203118	1933	2002	Sejet	NA	3	1	7	NA	7	3	7	5	6	4	1	5	5	4	7	6	4	NA	3	2	2	9	6	1	1	2	3
Prague	AGOUEB/NIAB	CPBT B75	2130	2004	CPBT	1	3	1	4	NA	6	6	3	6	3	3	1	4	3	5	7	5	4	2	3	2	2	9	2	1	1	2	3
Prelude	AGOUEB	ICI 8733/70	1221	1993	ICI	1	7	9	NA	3	8	4	NA	5	3	5	1	3	7	5	5	4	5	NA	3	2	2	9	1	9	1	2	1
Prestige	AGOUEB	CSBA 4651-14	1566	1998	PBI	1	3	1	7	NA	7	3	5	6	5	4	1	3	1	7	4	5	4	NA	3	2	2	9	5	3	1	2	3
Primera	AGOUEB	SEC 9539Q	1245	1993	Secobra	NA	3	1	7	6	8	5	5	7	4	6	1	5	5	5	7	7	8	NA	2	2	1	9	5	7	1	2	3
Prisma	AGOUEB	LW 7646/4A	802	1985	Wiersum	1	4	1	7	6	6	5	5	5	5	5	1	NA	6	4	7	3	1	NA	3	2	2	9	2	1	1	1	3
Prodigal	NIAB	NA	2569	NA	NA	1	3	1	6	NA	7	3	7	7	3	5	1	5	4	3	7	4	4	2	3	2	1	9	6	1	1	1	3
Propino	NIAB	NA	2336	NA	NA	1	5	1	7	NA	7	2	6	4	4	5	1	5	5	5	7	4	3	2	3	2	1	9	5	1	1	2	3
Prost	AGOUEB	BIE 491-35/90 B	1593	1998	IG Saatzucht	1	5	1	6	NA	7	4	5	5	5	5	1	3	3	6	7	5	3	NA	3	2	2	9	5	1	1	2	3
Protege	AGOUEB	CSBA 4315.102	1567	1998	PBI	1	3	1	8	NA	7	3	5	6	4	4	1	3	5	5	7	5	6	NA	3	2	2	9	4	7	1	2	3
Publican	AGOUEB/NIAB	NFC 403-43	2119	2004	New Farm Crops	1	5	1	6	NA	5	6	5	6	5	4	1	5	3	5	7	5	4	2	3	2	2	9	5	2	1	2	3
Puffin	AGOUEB	MMG 7904/23	806	1986	Milns	1	5	9	6	5	7	3	6	7	1	5	1	5	5	5	7	5	4	NA	3	2	2	9	6	5	9	2	1
Punch	AGOUEB	NSL 90/6771	1209	1993	Nickerson	3	8	9	6	3	7	4	6	6	5	5	1	5	6	5	7	6	6	NA	2	2	2	9	5	3	1	2	1
Purdey	NIAB	NA	2306	NA	NA	2	8	9	1	NA	7	5	1	3	4	4	1	5	3	6	4	5	5	2	2	2	2	9	1	7	9	2	1
Putney	AGOUEB	NSL 00-2324	2053	2003	Nickerson	1	5	1	6	NA	6	5	6	5	3	4	1	5	5	3	7	4	5	NA	3	2	2	9	4	1	1	2	3
Pyla	AGOUEB	4060D	1314	1994	Breun	1	2	1	6	4	7	5	3	3	3	6	1	5	6	5	7	5	5	NA	3	2	2	9	5	3	1	2	3
Quadra	NIAB	NA	2601	NA	NA	3	7	9	2	NA	6	4	3	6	3	7	2	5	5	4	5	4	4	NA	NA	2	2	9	2	7	1	2	1
Quadriga	NIAB	NA	2671	NA	NA	1	6	9	1	NA	6	7	3	6	3	7	2	5	7	4	7	5	5	1	NA	2	2	9	1	7	9	2	1
Quartet	AGOUEB	CSBA 2204/2	1291	1994	PBI	1	3	1	5	1	7	2	5	5	4	4	1	NA	4	5	7	5	6	NA	2	2	1	9	6	1	1	2	3
Quench	AGOUEB/NIAB	NFC 403-49	2121	2004	New Farm Crops	1	5	1	6	NA	5	5	5	5	4	5	1	5	3	5	7	4	4	2	3	2	1	9	4	1	1	2	3
Rafaela	NIAB	NA	NA	NA	NA	1	5	9	5	NA	6	4	5	1	5	6	2	5	4	6	7	5	4	NA	NA	3	2	9	5	6	1	2	2
Rafiki	AGOUEB	SJ 943074	1618	1999	Sejet	NA	NA	9	NA	NA	NA	NA	NA	NA	NA	NA	1	NA	NA	NA	NA	NA	NA	NA	NA	NA	1	NA	NA	NA	1	NA	1
Ragtime	AGOUEB	VDH 4053-88	1244	1993	Van der Have	NA	5	1	7	6	7	5	5	5	5	5	1	5	5	5	7	6	5	NA	2	2	2	9	5	1	1	2	3
Rainbow	AGOUEB	Z 88/71/21	1301	1994	Zeneca	1	3	1	7	2	7	5	6	5	2	3	1	3	4	4	5	5	6	NA	3	2	2	9	3	1	1	2	3
Rakaia	AGOUEB	CPBT B54	1741	2000	CPBT	1	6	1	8	NA	7	6	5	6	5	4	1	3	5	5	7	5	5	NA	3	2	2	9	5	1	1	2	3
Rangoon	AGOUEB	NSL 97-2284	1758	2000	Nickerson	1	5	1	7	NA	8	5	5	5	5	7	1	3	3	7	6	4	6	NA	3	2	1	9	6	5	1	2	3
RAOH 01 34	AGOUEB	RAOH 01 34	2168	2005	R2N	3	6	1	1	NA	7	2	1	6	2	4	1	5	3	5	6	6	7	NA	1	2	2	9	1	1	1	2	1
Rattle	AGOUEB	NFC 201-72	1914	2002	Syngenta	2	6	9	6	NA	5	7	5	5	4	7	1	5	6	6	6	5	6	NA	3	2	2	9	4	1	9	2	1
Ravel	AGOUEB	CWB 2892/7	1317	1995	PBI	3	6	9	NA	5	7	5	NA	5	7	4	1	4	5	6	5	5	7	NA	3	2	2	9	1	2	1	2	1
Rebecca	AGOUEB/NIAB	NORD 00/1109	1871	2001	Nordsaat	1	6	1	9	NA	7	9	6	7	6	5	1	5	2	6	6	6	6	1	NA	3	2	9	6	1	1	2	3
Regalia	AGOUEB	13449 YH1	1903	2002	Secobra	NA	5	9	3	NA	7	1	5	3	5	5	2	5	6	5	7	5	3	NA	NA	2	2	9	3	9	9	2	1
Reggae	AGOUEB	VDH 4132/87	1196	1992	Van der Have	1	7	1	4	3	6	5	4	7	5	4	1	5	5	5	7	5	3	NA	3	2	2	9	1	1	1	2	3
Regina	AGOUEB	1752/D/64	1204	1993	Breun	2	9	9	1	3	8	5	1	4	4	4	1	NA	5	5	7	6	5	NA	2	2	1	9	2	9	1	2	1
Relief	AGOUEB	SJ 971015	1791	2001	Sejet	1	6	9	6	NA	6	6	8	6	5	NA	1	5	6	6	6	6	5	NA	1	2	2	1	NA	NA	1	NA	1
Renaissance	NIAB	NA	2608	NA	NA	1	5	1	7	NA	6	4	5	5	2	5	1	4	5	5	7	4	4	2	3	2	1	9	6	1	1	2	3
Renata	AGOUEB	SEMU 9301	1312	1994	Semundo	1	5	1	5	3	7	5	7	3	3	5	1	5	5	5	7	5	7	NA	3	2	2	9	1	1	1	2	3
Retriever	AGOUEB/NIAB	SJ 011095	2065	2004	Sejet	1	6	9	5	NA	5	3	7	4	3	3	1	3	3	5	5	5	5	1	NA	2	2	9	7	6	1	2	1
RGT Asteroid	NIAB	NA	2913	NA	RAGT	1	6	1	6	NA	7	6	6	6	2	6	1	5	4	5	7	4	3	1	NA	2	1	9	4	1	1	2	3
RGT Bazille	NIAB	NA	NA	NA	RAGT	NA	6	1	9	NA	7	6	8	6	3	4	1	5	5	NA	6	5	5	NA	3	2	2	9	NA	1	1	2	3
RGT Conquest	NIAB	NA	2688	NA	RAGT	1	5	1	7	NA	6	6	5	6	2	5	1	5	3	4	7	5	3	1	NA	2	1	9	4	1	1	2	3
RGT Orbiter	NIAB	NA	2979	NA	RAGT	1	5	1	6	NA	7	4	5	5	4	6	1	5	4	4	7	5	3	1	NA	2	1	9	7	1	1	2	3
RGT Planet	NIAB	NA	2691	NA	RAGT	1	5	1	7	NA	7	5	NA	6	4	5	1	5	4	7	7	4	3	NA	NA	2	1	9	NA	1	1	2	3
RGT Slipstream	NIAB	NA	3062	NA	RAGT	1	5	1	7	NA	6	3	6	6	3	5	1	5	3	6	7	4	7	1	NA	2	2	9	5	1	1	2	3
Rhyncostar	NIAB	NA	2562	NA	NA	1	4	1	7	NA	7	3	7	7	2	3	1	5	2	5	7	6	5	2	3	2	1	9	4	1	1	2	3
Rhythm	AGOUEB	ICI 86242/30	1169	1992	ICI	1	NA	NA	NA	NA	NA	NA	NA	NA	NA	NA	1	NA	NA	NA	NA	NA	NA	NA	NA	NA	2	NA	NA	3	1	NA	1
Ricarda	AGOUEB	NSL 93-2414	1350	1995	Nickerson	1	4	1	8	2	8	4	6	5	6	7	1	NA	3	6	7	5	4	NA	3	2	2	9	5	3	1	2	3
Rifle	AGOUEB	NSL 91/6763	1263	1994	Nickerson	1	7	9	6	4	5	4	7	3	6	5	1	3	4	NA	5	4	2	NA	3	2	2	9	5	3	1	2	1
Perth	AGOUEB	CSBC 1779-1	1834	2001	Monsanto	1	3	1	7	NA	8	5	4	4	5	4	1	4	4	4	7	4	5	NA	3	2	2	9	3	1	1	2	3
Riviera	AGOUEB/NIAB	CSBA 1433/3717	1203	1992	PBI	1	4	1	5	2	8	3	4	6	4	4	1	5	6	5	7	5	6	NA	3	2	2	9	3	1	1	2	3
Rounder	AGOUEB	NFC 296/18	1457	1997	New Farm Crops	3	7	9	4	NA	8	5	2	5	4	4	2	5	4	4	5	5	3	NA	NA	2	2	9	3	7	9	2	1
Roxana	AGOUEB	5509A	1690	1999	Breun	NA	NA	1	NA	NA	NA	NA	NA	NA	NA	NA	1	NA	NA	NA	NA	NA	NA	NA	NA	NA	2	NA	NA	NA	1	NA	3
Royale	AGOUEB	LD 1 RMB	1464	1997	Lemaire	1	7	9	NA	NA	7	7	NA	5	5	6	1	3	3	6	7	6	5	NA	2	2	2	9	1	3	1	2	1
Rubinesse	NIAB	NA	2834	NA	NA	1	5	9	8	NA	6	7	9	7	4	3	1	4	6	5	4	4	5	NA	3	2	2	9	NA	4	9	2	1
Ruby	AGOUEB	NFC 298-11	1646	1999	New Farm Crops	1	6	9	7	NA	9	7	5	7	5	2	1	3	5	5	7	4	5	NA	3	2	2	9	6	3	9	2	1
Rummy	AGOUEB	NFC 402-41	2034	2003	New Farm Crops	1	3	1	5	NA	7	5	5	6	4	5	1	5	5	4	7	5	7	NA	3	2	2	9	5	1	1	2	3
Sabel	AGOUEB	NFC 495-17	1426	1996	New Farm Crops	1	3	1	5	NA	7	5	5	5	5	8	1	3	3	6	5	5	5	NA	3	2	1	9	6	1	1	2	3
Sabine F	NIAB	NA	2231	NA	NA	1	5	9	1	NA	7	7	1	4	4	5	1	5	6	6	4	7	4	NA	1	2	2	9	NA	3	1	2	1
Sacha	AGOUEB	CPBT B44	1651	1999	CPBT	1	4	1	7	NA	8	5	5	6	4	4	1	3	6	5	7	3	1	NA	3	3	2	9	5	3	1	1	3
Saffron	AGOUEB/NIAB	CPBT B64	1880	2002	CPBT	3	5	9	NA	NA	6	5	NA	1	4	4	1	5	5	5	5	4	5	1	NA	2	2	9	1	4	9	2	1
Saigon	AGOUEB	NSL 96-7244	1702	2000	Nickerson	2	5	9	4	NA	7	4	2	5	3	4	1	3	6	5	7	5	4	NA	3	2	2	9	4	5	1	2	1
Salling	NIAB	NA	2228	NA	NA	3	7	9	1	NA	7	4	1	4	4	4	1	5	3	5	6	6	6	2	2	2	2	9	1	1	9	2	1
Sally	AGOUEB	NS 91029.12	1371	1995	Nordsaat	1	4	1	5	2	8	6	2	7	4	6	1	3	4	6	7	5	4	NA	3	3	2	9	2	1	1	2	3
Saloon	AGOUEB	NFC 496-10	1501	1997	New Farm Crops	1	5	1	5	NA	6	6	4	5	4	5	1	5	4	6	7	5	4	NA	3	2	2	9	5	1	1	2	3
Samurai	AGOUEB	4739E	1475	1997	Breun	NA	6	1	7	NA	7	6	3	1	1	4	1	3	3	5	7	5	3	NA	3	2	2	9	5	3	1	2	3
Samurai	AGOUEB	BR 5651E 11	1561	1998	Breun	2	3	1	6	NA	7	7	6	5	4	5	1	3	4	6	6	4	6	NA	3	3	2	9	5	1	1	2	3
Sandra	NIAB	NA	2585	NA	NA	1	6	9	1	NA	6	5	1	4	6	NA	1	4	5	5	5	5	3	NA	1	2	2	9	NA	1	1	2	1
Sanette	NIAB	NA	2572	NA	NA	1	5	1	7	NA	7	4	7	7	2	3	1	3	5	3	7	5	3	1	NA	2	1	9	5	1	1	2	3
Sangria	NIAB	NA	NA	NA	NA	1	5	1	7	NA	6	5	5	4	4	5	1	5	3	7	5	6	5	NA	NA	2	2	9	6	1	1	2	3
Sapphire	AGOUEB	NSL 96-6306	1605	1999	Nickerson	3	6	9	NA	NA	8	6	NA	3	5	3	1	3	5	6	7	6	4	NA	2	2	2	9	1	7	1	2	1
Sarah	AGOUEB	NS 90502/18	1534	1998	Nordsaat	1	4	9	NA	NA	6	5	NA	6	6	6	2	5	3	5	4	3	3	NA	NA	2	2	9	NA	8	9	2	1
Azalea	AGOUEB	SB 02146	2180	2005	Secobra	1	3	1	7	NA	7	4	5	6	5	2	1	5	5	4	7	5	6	NA	3	2	2	9	6	1	1	2	3
Scarlett	AGOUEB	3880I	1361	1995	Breun	1	4	1	8	3	7	2	6	5	3	5	1	3	3	6	7	5	4	NA	3	3	2	9	3	3	1	2	3
Scholar	NIAB	NA	2713	NA	NA	1	5	1	7	NA	6	5	6	6	2	1	1	3	3	4	5	5	6	1	NA	2	2	9	3	1	1	2	3
Scylla	AGOUEB	CPBT B38	1628	1999	CPBT	2	7	9	4	NA	5	5	5	3	5	2	1	3	6	4	7	5	3	NA	2	2	2	9	1	2	1	2	1
Sebastian	AGOUEB	SJ 997195	1770	2000	Sejet	1	5	1	8	NA	7	5	5	8	5	2	1	3	5	5	7	6	5	NA	3	2	2	9	7	1	1	2	3
Sequel	AGOUEB/NIAB	NFC 298-20	1717	2000	New Farm Crops	1	6	9	4	NA	6	5	4	6	4	5	2	4	5	4	7	3	3	NA	NA	2	2	9	3	7	9	2	1
Sevilla	AGOUEB	CEBECO 95244	1396	1996	Cebeco	1	6	9	NA	NA	8	5	NA	5	6	7	1	3	6	6	5	6	5	NA	2	2	2	9	1	9	1	2	1
Shada	NIAB	NA	2642	NA	NA	1	5	1	5	NA	6	4	5	5	2	3	1	5	3	6	5	5	5	1	NA	2	1	9	5	1	1	2	3
Shadow	NIAB	NA	2742	NA	NA	2	6	9	1	NA	6	7	1	6	2	4	1	3	5	4	7	6	7	2	2	2	2	9	1	5	1	2	1
Shakira	NIAB	NA	2110	NA	NA	1	4	1	5	NA	6	4	5	6	5	3	1	4	4	4	4	5	5	NA	2	2	2	9	NA	1	1	2	3
Shaloo	NIAB	NA	2646	NA	NA	1	5	1	6	NA	6	4	6	5	2	5	1	5	5	6	7	6	5	2	3	2	2	9	4	1	1	2	3
Shandy	NIAB	NA	2478	NA	NA	1	5	1	7	NA	7	5	6	6	2	4	1	5	5	5	7	5	5	2	3	2	1	9	5	1	1	2	3
Shangrila	AGOUEB/NIAB	MH 94 CF 13.1.2	2091	2004	Momont	3	5	9	4	NA	6	2	4	4	3	6	2	4	8	3	7	3	3	NA	NA	2	2	9	2	7	9	2	1
Shirley	NIAB	NA	2407	NA	NA	1	4	1	7	NA	8	2	7	5	2	4	1	5	5	5	6	4	4	1	NA	3	2	9	4	2	1	2	3
Shogun	AGOUEB	296700	1459	1997	Breun	1	6	9	6	NA	8	7	3	5	5	7	2	5	3	5	7	4	3	NA	NA	2	2	9	2	8	9	2	1
Shogun	AGOUEB	2324 B 616	1522	1998	Breun	NA	NA	9	NA	NA	NA	NA	NA	NA	NA	NA	1	NA	NA	NA	NA	NA	NA	NA	NA	NA	1	NA	NA	NA	1	NA	1
Shuffle	NIAB	NA	2397	NA	NA	1	5	1	7	NA	7	3	7	5	3	4	1	5	5	5	7	5	4	2	3	2	1	9	2	1	1	2	3
Siberia	AGOUEB	12431 VH1	1463	1997	Secobra	1	7	9	2	NA	7	5	2	5	3	3	2	3	4	5	7	3	1	NA	NA	3	2	9	3	8	9	2	1
Sienna	NIAB	NA	2697	NA	NA	1	5	1	7	NA	6	6	5	5	2	4	1	5	5	3	7	5	3	2	3	2	1	9	3	1	1	2	3
Silicon	AGOUEB	PF 18013-51	2040	2003	Pajbjerg	1	3	1	6	NA	5	5	5	5	6	5	1	5	5	4	7	5	6	NA	3	2	2	9	5	1	1	2	3
Silverstone	AGOUEB	NFC 201-67	2017	2003	New Farm Crops	2	7	9	7	NA	6	8	5	4	6	6	1	5	4	7	5	5	6	NA	3	2	2	9	3	3	1	2	1
Sinatra	NIAB	NA	2454	NA	NA	1	5	9	1	NA	5	5	1	5	3	4	1	3	5	6	5	5	5	2	2	2	2	9	1	1	9	2	1
Skagen	AGOUEB	LP 1008.1.98	1859	2001	Lochow Petkus	1	NA	NA	NA	NA	NA	NA	NA	NA	NA	NA	1	NA	NA	NA	NA	NA	NA	NA	NA	NA	2	NA	NA	NA	NA	NA	3
Skittle	AGOUEB	NFC 402-34	2035	2003	New Farm Crops	1	3	1	6	NA	8	3	5	6	6	5	1	5	5	4	7	5	5	NA	3	2	2	9	6	1	1	2	3
Snakebite	AGOUEB/NIAB	NFC 404-65	2207	2005	New Farm Crops	1	5	1	4	NA	7	6	4	7	3	2	1	5	4	5	6	5	5	2	3	2	2	9	3	2	1	2	3
Snapper	NIAB	NA	2775	NA	NA	1	5	1	7	NA	6	6	5	5	3	5	1	5	5	4	7	5	3	1	NA	2	2	9	4	1	1	2	3
Sobell	NIAB	NA	2960	NA	NA	1	6	9	1	NA	6	6	1	5	6	NA	1	4	4	5	5	4	6	1	NA	2	2	9	1	1	1	2	1
Soldo	NIAB	NA	2485	NA	NA	1	4	1	8	NA	6	6	7	5	4	4	1	NA	5	5	7	6	6	1	NA	2	2	9	6	1	1	2	3
Solen	AGOUEB	VR 87H150	1174	1992	Verneuil	1	5	9	1	5	6	3	1	4	3	5	2	5	7	3	3	5	2	NA	NA	2	2	9	3	9	9	2	1
Soloman	NIAB	NA	2513	NA	NA	3	6	9	1	NA	8	5	1	5	2	4	1	3	5	5	5	5	5	2	3	2	1	9	1	7	1	2	1
Sombrero	AGOUEB	A 93-142	1708	2000	Advanta	2	6	9	6	NA	5	2	6	2	6	3	1	3	4	5	6	5	6	NA	3	2	2	9	4	6	9	2	1
Sonic	AGOUEB	Z 92604	1514	1998	Advanta	3	7	9	7	NA	7	7	7	6	7	4	1	3	4	6	7	5	3	NA	3	2	2	9	6	1	1	2	1
Sparkle	NIAB	NA	2568	NA	NA	1	4	1	7	NA	8	4	5	5	3	4	1	5	5	4	7	5	4	2	3	3	2	9	1	1	1	2	3
Spectre	AGOUEB	ACK 86/3852H/1	1288	1994	Ackermann	1	3	1	6	3	8	3	5	7	2	6	1	3	5	NA	7	4	9	NA	3	2	2	9	7	1	1	2	3
Spectrum	AGOUEB	NSL 98-6042	1924	2002	Nickerson	NA	5	9	5	NA	5	4	5	5	4	3	1	5	6	5	5	5	5	NA	3	2	2	9	3	3	NA	2	1
Spey	AGOUEB	CSBA 3369-1301	1376	1995	PBI	2	3	1	6	2	8	6	8	4	4	5	1	3	5	6	7	5	4	NA	3	2	2	9	4	3	1	2	3
Spice	AGOUEB	Z 8777/198	1285	1994	Zeneca	1	7	9	NA	4	7	8	NA	4	3	5	1	3	5	5	5	5	4	NA	3	1	2	9	1	1	9	2	1
Spike	AGOUEB	CSBC 488-3-1	1669	1999	PBI	1	4	1	6	NA	7	6	5	7	5	4	1	3	3	6	7	3	3	NA	NA	2	2	9	2	1	1	2	3
Spinner	AGOUEB	SWUB 98-7	1643	1999	Lantmannen	3	6	9	NA	NA	7	6	NA	5	6	2	1	3	5	5	7	4	5	NA	3	2	2	9	1	3	1	2	1
Spiral	AGOUEB	CSBA 3049-1711	1424	1996	PBI	1	5	1	8	NA	7	5	5	6	3	5	1	3	3	6	7	5	5	NA	3	2	2	9	6	1	1	2	3
Spire	AGOUEB	CSBC 488-3-2	1668	1999	PBI	1	5	1	6	NA	7	6	6	5	5	4	1	3	5	5	7	3	4	NA	NA	1	2	9	3	1	1	2	3
Spirit	AGOUEB	NFC WB94/5	1334	1995	New Farm Crops	1	7	9	NA	5	8	4	NA	5	7	4	1	3	5	4	7	5	5	NA	3	2	1	9	1	9	1	2	1
Splash	AGOUEB	Z 91-103-47	1420	1996	Zeneca	2	5	1	7	NA	5	6	5	5	4	7	1	3	4	5	7	6	5	NA	3	2	2	9	6	1	1	2	3
Spotlight	AGOUEB	NFC 403-47	2120	2004	New Farm Crops	1	5	1	7	NA	7	5	6	5	2	4	1	5	5	5	7	5	6	NA	3	2	2	9	4	1	1	2	3
Sprite	AGOUEB	CWB 699/47	954	1988	PBI	1	7	9	7	7	4	8	5	5	3	5	1	3	6	5	7	5	2	NA	3	2	2	9	5	1	1	2	1
Starlight	AGOUEB	931147-283	1488	1997	Zeneca	1	4	1	5	NA	5	5	5	6	3	5	1	3	3	5	7	5	4	NA	3	2	1	9	5	1	1	2	3
Static	AGOUEB	NFC 495-18	1427	1996	New Farm Crops	1	4	1	5	NA	7	6	5	6	4	7	1	3	3	7	5	5	5	NA	3	2	1	9	4	1	1	2	3
Steeple	AGOUEB	CWB 96/7	1443	1997	PBI	1	6	9	9	NA	8	4	5	5	6	6	1	4	4	5	7	5	3	NA	3	2	2	9	5	4	1	2	1
Summit	NIAB	NA	2402	NA	NA	1	6	1	7	NA	8	3	6	5	3	2	1	5	5	4	7	5	1	1	NA	2	1	9	3	1	1	2	3
Sumo	AGOUEB	NFC 296-3	1547	1998	New Farm Crops	1	7	9	NA	NA	7	6	NA	6	5	4	1	3	5	6	5	3	4	NA	2	2	2	9	1	3	1	2	1
Sunbeam	AGOUEB	AC 1276/12	1697	2000	Ackermann	2	7	9	NA	NA	8	3	NA	7	3	4	1	3	4	6	7	7	7	NA	3	2	2	9	1	3	1	2	1
Sunningdale	NIAB	NA	2822	NA	NA	2	6	9	1	NA	6	5	1	5	3	4	2	5	5	3	7	5	5	NA	NA	3	2	9	1	7	1	2	1
Sunrise	AGOUEB	NSL 90/6060	1162	1992	Nickerson	1	5	9	NA	4	7	4	NA	5	5	4	1	NA	5	5	NA	5	3	NA	3	2	2	9	2	5	9	2	1
Surge	NIAB	NA	2745	NA	NA	2	6	9	1	NA	4	5	1	3	3	2	1	3	3	4	5	5	7	1	NA	2	2	9	1	2	1	2	1
Surtees	AGOUEB	NFC 202-90	2021	2003	New Farm Crops	1	5	9	4	NA	5	9	3	5	NA	6	1	5	5	7	5	5	6	NA	3	2	2	9	2	3	1	2	1
Suzuka	AGOUEB/NIAB	NFC 203-91	2083	2004	New Farm Crops	2	5	9	1	NA	4	3	1	3	4	4	1	4	3	5	5	4	5	1	1	2	2	9	1	4	1	2	1
SW 165	AGOUEB	SW 165	2075	2004	Lantmannen	1	6	1	1	NA	5	5	1	4	6	2	1	4	2	5	6	5	3	NA	3	2	2	9	1	3	1	2	1
SW 2808	AGOUEB	SW 2808	2024	2003	Lantmannen	2	5	1	8	NA	6	5	5	5	4	5	1	5	4	5	7	4	5	NA	3	2	2	9	5	1	1	2	3
SW Alison	AGOUEB	SWUB 00-10	1788	2001	Lantmannen	2	8	9	NA	NA	5	6	NA	1	2	4	1	4	6	5	7	7	7	NA	1	2	2	9	1	2	9	2	2
SW Catriona	NIAB	NA	NA	NA	NA	1	3	1	5	NA	7	5	3	3	3	5	1	5	5	5	7	5	5	2	3	2	2	9	1	1	1	2	3
SW Farrier	AGOUEB	SWUB 99-9	1733	2000	Lantmannen	1	5	9	NA	NA	6	4	NA	4	4	4	1	3	6	5	7	5	3	NA	2	2	2	9	1	4	9	2	1
SW Hillary	AGOUEB	SWUB 00-12	1786	2001	Lantmannen	1	7	9	7	NA	8	5	7	7	5	4	1	4	4	7	5	4	5	NA	3	2	1	9	5	5	9	2	1
SW Macsena	AGOUEB	SW 522	1951	2002	Lantmannen	1	4	1	7	NA	8	4	5	4	5	5	1	5	4	5	7	5	5	NA	3	2	2	9	4	3	1	2	3
SW Makof	NIAB	NA	NA	NA	NA	1	5	1	5	NA	7	5	3	3	3	5	1	5	5	5	7	5	5	2	3	2	2	9	1	1	1	2	3
SW Norma	AGOUEB	NA	2002	2003	Lantmannen	2	7	9	1	NA	7	5	1	4	5	3	1	5	3	5	5	5	5	NA	1	2	1	9	1	3	1	2	1
SW Scania	AGOUEB	SW 2901	1950	2002	Lantmannen	1	5	1	6	NA	6	7	5	7	3	4	1	5	6	5	7	5	6	NA	3	2	2	9	4	1	1	2	3
SW Sienna	AGOUEB	SWUB 00-11	1787	2001	Lantmannen	1	7	9	6	NA	9	9	6	4	3	1	1	4	5	6	6	4	3	NA	3	2	2	9	7	1	1	2	1
SW Stella	AGOUEB	HADM 18717-94	1773	2000	Lantmannen	1	NA	1	9	NA	8	6	3	7	5	4	1	3	5	3	7	5	5	NA	3	2	2	9	5	1	1	2	3
Swallow	AGOUEB	A 93-688	1706	2000	Advanta	1	5	9	6	NA	7	4	6	4	4	3	1	3	4	6	7	4	5	NA	3	2	2	9	5	3	9	2	1
Swift	AGOUEB	NRPB 87-5377A	1058	1990	Nickerson	1	6	1	9	5	7	4	7	5	4	3	1	3	3	6	3	5	5	NA	3	2	2	9	3	1	1	2	1
SWUB 01-41	AGOUEB	SWUB 01-41	1906	2002	Semundo	1	NA	NA	NA	NA	NA	NA	NA	NA	NA	NA	1	NA	NA	NA	NA	NA	NA	NA	NA	NA	2	NA	NA	NA	9	NA	1
SY Aboyne	NIAB	NA	2496	NA	Syngenta	1	5	1	7	NA	8	3	6	5	3	4	1	5	4	6	7	5	3	2	3	2	1	9	3	1	1	2	3
SY Bamboo	NIAB	NA	2444	NA	Syngenta	2	5	9	4	NA	6	4	4	5	3	8	2	5	5	5	5	5	4	NA	NA	3	2	9	3	7	1	2	1
SY Barrell	NIAB	NA	2497	NA	Syngenta	1	5	1	7	NA	6	4	8	5	3	5	1	NA	5	5	7	5	3	2	3	2	2	9	4	1	1	2	3
SY Contour	NIAB	NA	3019	NA	Syngenta	1	6	1	7	NA	7	5	6	6	3	3	1	5	4	4	7	7	4	1	NA	2	1	9	5	1	1	2	3
SY Dolomite	NIAB	NA	3016	NA	Syngenta	1	6	1	7	NA	7	5	6	6	4	4	1	5	5	4	7	6	4	1	NA	2	1	9	6	1	1	2	3
SY Firkin	NIAB	NA	2494	NA	Syngenta	1	5	1	7	NA	7	4	6	6	2	4	1	5	3	5	7	6	4	1	NA	3	2	9	3	1	1	2	3
SY Kailash	NIAB	NA	3017	NA	Syngenta	1	6	1	7	NA	7	5	6	6	2	3	1	5	5	4	7	6	4	1	NA	2	1	9	5	1	1	2	3
SY Splendor	NIAB	NA	3073	NA	Syngenta	1	5	1	7	NA	6	5	6	6	2	5	1	4	3	6	7	6	5	1	NA	2	1	9	5	1	1	2	3
SY Stanza	NIAB	NA	3013	NA	Syngenta	1	5	1	6	NA	7	5	5	5	4	4	1	5	5	4	7	4	4	1	NA	2	1	9	6	1	1	2	3
SY Taberna	NIAB	NA	2398	NA	Syngenta	1	5	1	7	NA	8	3	7	5	3	5	1	5	4	6	7	7	4	2	3	3	1	9	2	1	1	2	3
SY Tepee	NIAB	NA	NA	NA	Syngenta	1	7	9	1	NA	7	3	1	6	5	5	1	5	5	6	6	5	5	1	NA	2	2	9	NA	6	1	2	1
SY Tungsten	NIAB	NA	3068	NA	Syngenta	1	5	1	7	NA	7	4	6	7	2	5	1	5	2	7	7	6	5	1	NA	2	2	9	5	1	1	2	3
SY Universal	NIAB	NA	2498	NA	Syngenta	1	4	1	6	NA	7	3	7	5	3	5	1	NA	5	4	7	5	4	2	3	3	1	9	5	1	1	2	3
SY Venture	NIAB	NA	2443	NA	Syngenta	1	6	9	7	NA	5	5	7	5	2	3	1	3	5	5	5	5	6	1	NA	2	2	9	9	7	1	2	1
Syckle	NIAB	NA	2888	NA	NA	1	5	9	7	NA	6	5	6	7	3	2	1	3	5	5	5	5	6	2	3	2	2	9	7	7	1	2	1
Symphony	AGOUEB	SJ 931121	1439	1997	Sejet	1	5	9	6	NA	8	8	5	5	7	6	1	3	5	5	5	5	4	NA	3	2	2	9	7	4	1	2	1
Tabetha	AGOUEB	CPBT B18	1404	1996	CPBT	3	5	9	NA	NA	8	2	NA	4	6	6	1	3	3	6	5	5	5	NA	1	2	2	9	1	3	1	2	1
Tabora	AGOUEB	NA	1688	1999	Secobra	NA	NA	1	NA	NA	NA	NA	NA	NA	NA	NA	1	NA	NA	NA	NA	NA	NA	NA	NA	NA	2	NA	NA	NA	9	NA	3
Talbot	AGOUEB	NFC 498-46	1656	1999	New Farm Crops	1	7	1	6	NA	7	6	6	7	4	2	1	3	5	6	7	5	6	NA	3	2	2	9	4	1	1	2	3
Talisman	NIAB	NA	2517	NA	NA	1	5	9	7	NA	6	6	7	4	2	4	1	3	3	6	3	6	6	1	NA	2	2	9	7	3	1	2	1
Tallica	AGOUEB	NFC 200-56	1820	2001	New Farm Crops	1	9	9	NA	NA	4	5	NA	3	3	7	1	3	3	8	6	5	3	NA	NA	2	2	9	1	3	1	2	1
Tamaris	AGOUEB	GH 311	1225	1993	Secobra	NA	6	9	7	3	7	2	7	4	5	5	2	3	6	5	NA	4	5	NA	NA	3	2	9	7	9	9	2	1
Tandem	AGOUEB	NA	1813	2001	Breun	NA	NA	9	NA	NA	NA	NA	NA	NA	NA	NA	2	NA	NA	NA	NA	NA	NA	NA	NA	NA	2	NA	NA	NA	1	NA	1
Tankard	AGOUEB	CSBA 2576-24	1238	1993	PBI	1	5	1	6	5	8	4	4	5	4	4	1	5	5	4	7	5	4	NA	3	2	2	9	4	1	1	2	3
Taphouse	AGOUEB	NFC 403-56	2122	2004	New Farm Crops	1	5	1	6	NA	6	5	8	5	3	4	1	5	3	6	7	6	5	NA	3	2	2	9	1	1	1	2	3
Tardus	AGOUEB	W 8396	1253	1993	Lantmannen	1	4	1	6	3	8	6	4	5	4	6	1	5	6	6	7	4	4	NA	3	2	2	9	5	3	1	2	3
Target	AGOUEB	NFC 49-83-5	888	1987	New Farm Crops	3	8	9	NA	4	6	5	NA	3	3	6	1	5	4	5	7	5	3	NA	2	2	2	9	1	1	1	2	1
Tartan	AGOUEB	ASB 03-13	2092	2004	Advanta	1	3	1	7	NA	6	3	4	4	5	5	1	5	4	5	6	5	5	NA	3	2	1	9	4	1	1	2	3
Tavern	AGOUEB	NFC 496-20	1498	1997	New Farm Crops	1	5	1	5	NA	5	6	4	5	3	5	1	3	3	5	7	6	3	NA	3	2	2	9	3	1	1	2	3
Tempo	AGOUEB	ICI 85557/2	1170	1992	ICI	1	4	9	NA	4	6	3	3	4	4	5	1	3	5	5	5	4	3	NA	3	2	2	9	NA	1	1	2	1
Tesla	NIAB	NA	2541	NA	NA	1	5	1	7	NA	7	4	7	6	3	4	1	3	5	5	7	7	1	1	NA	2	2	9	5	1	1	2	3
Tetris	NIAB	NA	2602	NA	NA	1	7	9	4	NA	5	4	7	5	3	6	1	3	3	7	3	6	6	1	NA	2	2	9	8	1	1	2	1
Thalia	AGOUEB	CWB 01-11	1919	2002	Monsanto	1	5	9	NA	NA	6	4	NA	5	6	5	1	5	4	6	5	5	5	NA	3	3	1	9	1	5	1	2	1
Theresa	AGOUEB	193/2 GA	1223	1993	Gebrueder Dippe	NA	7	9	7	4	8	5	4	6	4	6	2	3	5	4	5	5	5	NA	NA	3	2	9	4	9	9	2	1
Thistle	AGOUEB	NFC SB94-4	1416	1996	New Farm Crops	1	5	1	4	NA	7	5	4	6	4	4	1	3	3	6	5	6	4	NA	3	2	2	9	3	1	1	2	3
Thrift	AGOUEB	CPBT B33	1554	1998	CPBT	1	5	1	8	NA	7	6	6	5	5	3	1	3	4	6	7	4	6	NA	3	3	2	9	5	1	1	2	3
Tiara	AGOUEB	C 18	1332	1995	Jorion	1	6	9	NA	5	6	5	NA	3	6	5	1	3	6	6	7	4	5	NA	3	2	2	9	1	1	1	2	1
Tiffany	AGOUEB	1752A64	1266	1994	Banks	NA	7	9	NA	1	8	6	1	3	3	4	1	7	7	NA	7	5	NA	NA	NA	3	1	9	1	7	1	2	1
Timori	AGOUEB	CEBECO 0135	1974	2002	Cebeco	1	3	1	7	NA	7	5	6	4	5	6	1	5	5	6	6	4	5	NA	3	2	2	9	4	1	1	2	3
Tipster	AGOUEB	CWB 98-17	1610	1999	PBI	1	6	9	9	NA	9	7	5	8	6	4	1	3	6	8	5	5	4	NA	3	2	2	9	6	1	9	2	1
Toby	AGOUEB	NFC 400-75	1864	2001	New Farm Crops	1	2	1	8	NA	6	6	6	6	6	5	1	4	5	6	7	5	5	NA	3	2	1	9	5	1	1	2	3
Toddy	AGOUEB	NFC SB93/14	1298	1994	New Farm Crops	1	2	1	6	4	7	3	4	7	4	4	1	3	4	5	5	5	6	NA	3	2	2	9	5	1	1	2	3
Toffee	AGOUEB	Z 89393/13/1/11	1327	1995	Zeneca	1	6	9	6	5	6	5	6	7	7	5	1	5	4	5	7	5	4	NA	3	2	2	9	5	3	9	2	1
Token	AGOUEB	CSBC 3874-8	2103	2004	RAGT	1	3	1	5	NA	7	5	6	5	5	5	1	5	2	5	6	5	7	NA	3	2	2	9	5	1	1	2	3
Tokyo	AGOUEB	NSL 91/C66	1210	1993	Nickerson	1	7	1	8	5	6	4	7	3	6	6	1	5	5	6	5	4	4	NA	2	2	2	9	6	1	1	2	1
Toreroo	NIAB	NA	2889	NA	NA	1	5	9	5	NA	7	5	5	5	4	6	2	5	5	5	5	5	3	NA	NA	3	2	9	5	7	1	2	1
Torrent	AGOUEB	NRPB 80/5207	662	1984	Nickerson	1	3	9	1	3	7	3	1	4	3	4	1	5	4	6	7	4	4	NA	3	2	2	9	1	1	9	2	1
Tirup	AGOUEB	SW 8586	1311	1994	Lantmannen	1	3	1	6	3	7	5	5	6	3	2	1	3	4	5	5	5	6	NA	2	2	2	9	6	3	1	2	3
Tosca	AGOUEB	CPB B4	1181	1992	CPBT	1	5	1	8	5	6	5	5	7	7	5	1	5	3	6	3	7	3	NA	3	2	2	9	5	3	9	2	1
Totem	NIAB	NA	2782	NA	NA	1	4	1	7	NA	6	6	5	5	2	4	1	3	5	4	7	4	4	1	NA	2	2	9	5	1	1	2	3
Toucan	AGOUEB/NIAB	CSBA 2531-1	1957	2002	Monsanto	1	5	1	7	NA	6	4	5	5	3	5	1	5	4	5	6	6	5	2	3	2	1	9	5	1	1	2	3
Trebon	AGOUEB	W8290	1197	1992	Lantmannen	1	5	1	7	3	8	5	4	5	7	5	1	5	3	5	7	5	4	NA	3	2	2	9	5	1	1	2	3
Trick	NIAB	NA	2374	NA	NA	1	5	9	1	NA	5	5	1	5	3	4	1	5	5	5	5	6	6	2	2	2	2	9	1	8	1	2	1
Trinidad	AGOUEB	CEBECO 9145	1256	1993	Cebeco	1	6	1	8	8	8	6	4	5	3	3	1	3	7	3	7	5	4	NA	3	2	2	9	1	1	1	2	3
Trinity	AGOUEB	NFC 2177/14/3	1240	1993	New Farm Crops	1	4	1	6	3	8	6	5	6	5	4	1	5	4	5	7	5	5	NA	3	2	1	9	5	3	1	2	3
Troon	AGOUEB	NSL 98-4087	1755	2000	Nickerson	1	5	1	8	NA	8	7	3	8	5	4	1	3	4	5	6	5	5	NA	3	2	1	9	7	2	1	2	3
Tropic	AGOUEB	5747 WH	1642	1999	Secobra	NA	NA	9	NA	NA	NA	NA	NA	5	NA	NA	2	NA	NA	NA	NA	NA	NA	NA	NA	NA	2	NA	NA	NA	1	NA	1
Trosa	AGOUEB	SW 8588	1313	1994	Lantmannen	1	4	1	7	3	7	7	6	7	3	4	1	3	5	5	5	4	5	NA	3	2	2	9	5	1	1	2	3
Tucker	AGOUEB	CWB 98-10	1608	1999	PBI	3	7	9	NA	NA	7	4	NA	1	6	3	1	3	3	5	7	5	5	NA	1	2	2	9	1	5	1	2	1
Tucson	AGOUEB	NSL 02-4139	2050	2003	Nickerson	1	4	1	7	NA	6	4	5	5	8	5	1	5	5	5	7	5	5	NA	3	2	1	9	5	1	1	2	3
Tudor	AGOUEB	TW 83/26/5E	1206	1993	CPBT	1	9	1	1	3	8	6	1	4	2	5	1	3	5	5	7	6	9	NA	2	1	2	9	1	5	1	2	1
Turine	AGOUEB	21135TH	1330	1995	Secobra	1	6	9	3	5	7	3	NA	5	5	2	1	5	4	5	7	4	4	NA	3	2	2	9	1	3	1	2	1
Turnberry	AGOUEB	NSL 00-4582	2052	2003	Nickerson	NA	5	1	8	NA	6	4	8	6	4	4	1	4	3	6	5	6	5	NA	2	2	1	9	7	1	1	2	3
Tweed	AGOUEB	NFC 401-14	1965	2002	New Farm Crops	1	3	1	7	NA	7	3	5	5	4	5	1	5	5	5	7	5	3	NA	3	2	2	9	5	1	1	2	3
Tyne	AGOUEB	SCRI 844	750	1985	PBI	1	3	1	5	2	6	3	4	6	1	4	1	5	5	4	NA	6	5	NA	3	1	2	9	4	1	1	2	3
Ursa	AGOUEB	NORD 95036D3	1961	2002	Nordsaat	NA	3	1	7	NA	7	1	7	5	5	8	1	5	4	5	6	5	4	NA	3	2	2	9	3	3	1	2	3
Valencia	AGOUEB	B 2432M	1732	2000	Breun	3	6	9	4	NA	6	6	3	2	4	4	1	4	5	5	7	5	5	NA	2	3	2	9	3	7	1	2	1
Valerie	NIAB	NA	2964	NA	NA	1	6	9	1	NA	8	4	1	5	7	4	1	5	5	6	5	5	6	NA	1	2	2	NA	NA	1	NA	NA	1
Valery	AGOUEB	B 2715 A 7	1553	1998	Breun	2	7	9	NA	NA	7	6	NA	6	7	4	1	3	5	6	7	5	3	NA	1	2	2	9	1	9	1	2	1
Vanessa	AGOUEB	2611B4	1448	1997	Breun	1	3	9	3	NA	6	5	3	4	8	5	1	4	4	6	4	NA	NA	NA	NA	NA	2	9	3	3	NA	NA	1
Vanilla	AGOUEB	SEC 11447 QH	1224	1993	Secobra	1	8	9	1	5	6	3	1	5	4	1	1	3	5	5	5	7	4	NA	2	2	2	9	1	1	1	2	1
Vault	NIAB	NA	2717	NA	NA	1	5	1	5	NA	6	6	6	6	2	3	1	3	2	6	7	5	4	1	NA	2	1	9	4	2	1	2	3
Vegas	AGOUEB	A 95-240	1659	1999	Advanta	1	3	1	5	NA	6	7	5	7	5	4	1	3	4	6	7	5	5	NA	3	2	2	9	4	7	1	2	3
Velvet	AGOUEB	CSBC 2452-2-4	1836	2001	Monsanto	1	3	1	5	NA	8	8	4	5	5	5	1	4	5	6	7	5	7	NA	3	2	2	9	5	1	1	2	3
Verity	NIAB	NA	2750	NA	NA	1	5	9	1	NA	9	5	1	6	3	7	2	5	4	3	7	6	2	1	NA	3	2	9	NA	6	1	2	1
Vertige	AGOUEB	SE 37253	1335	1995	Serasem	3	8	9	NA	5	8	2	NA	4	5	3	1	NA	4	5	7	5	4	NA	2	1	1	9	1	1	9	2	1
Vesuvius	AGOUEB	A 92-41	1621	1999	Advanta	1	7	9	NA	NA	7	6	NA	7	5	4	1	3	5	5	7	3	5	NA	NA	1	2	9	1	1	1	2	1
Vilna	AGOUEB	CEBECO 95246	1451	1997	Cebeco	1	7	9	NA	NA	8	6	NA	3	7	7	1	5	3	6	5	5	3	NA	NA	2	1	9	1	3	1	2	1
Violet	AGOUEB	CWB 97-7	1540	1998	PBI	1	8	9	NA	NA	8	6	NA	7	6	4	1	3	4	5	5	5	3	NA	2	2	2	9	1	3	1	2	1
Viskosa	AGOUEB	NORD 92 K 0015 D	1579	1998	Nordsaat	NA	NA	1	NA	NA	NA	NA	NA	NA	NA	NA	1	NA	NA	NA	NA	NA	NA	NA	NA	NA	2	NA	NA	NA	1	NA	3
Visuel	NIAB	NA	NA	NA	NA	1	5	1	1	NA	7	3	1	7	3	NA	2	5	4	5	7	3	3	NA	NA	3	2	9	NA	1	1	2	1
Vivaldi	AGOUEB	VDH 2141/88	1173	1992	Van der Have	2	NA	NA	NA	NA	NA	NA	NA	NA	NA	NA	1	NA	NA	NA	NA	NA	NA	NA	NA	NA	2	NA	NA	1	1	NA	1
Volley	AGOUEB	NSL 91/6752	1262	1994	Nickerson	1	7	9	NA	6	7	3	NA	3	7	3	1	NA	1	5	5	5	4	NA	2	2	2	9	1	1	1	2	1
Volume	NIAB	NA	2244	NA	NA	2	6	9	4	NA	7	4	3	5	4	5	2	5	5	5	6	5	1	NA	NA	2	2	9	2	7	9	2	1
Vortex	AGOUEB	NFC 498-44	1764	2000	New Farm Crops	1	5	1	7	NA	7	6	5	7	6	5	1	3	4	6	7	5	5	NA	3	2	2	9	6	1	1	2	3
W8257	AGOUEB	W8257	1198	1992	Lantmannen	1	4	1	4	3	7	5	4	5	4	4	1	5	6	5	7	5	2	NA	3	2	2	9	2	1	1	2	3
W8276	AGOUEB	W8276	1199	1992	Lantmannen	1	5	1	4	3	8	5	4	6	7	5	1	5	5	5	7	4	3	NA	3	2	2	9	4	7	1	2	3
Waggon	AGOUEB/NIAB	NFC 401-17	1963	2002	New Farm Crops	1	4	1	7	NA	5	5	5	4	5	5	1	5	6	6	7	5	6	2	3	2	2	9	5	3	1	2	3
Waltz	AGOUEB	SJ 004103	2029	2003	Sejet	1	6	1	6	NA	6	8	5	7	8	5	1	5	5	7	6	5	4	NA	3	2	2	9	6	5	1	2	3
Weaver	AGOUEB	SWUB 97-5	1536	1998	Lantmannen	1	7	9	NA	NA	8	7	NA	6	5	4	1	3	5	6	5	5	4	NA	3	2	2	9	1	3	1	2	1
Weitor	AGOUEB	SW 1650	1680	1999	Lantmannen	1	5	1	5	NA	8	7	6	7	4	2	1	3	5	5	7	3	5	NA	3	2	2	9	5	1	1	2	3
Westminster	AGOUEB/NIAB	NSL 00-5033	1939	2002	Nickerson	1	6	1	7	NA	7	4	5	4	6	6	1	5	5	5	7	5	4	NA	3	2	1	9	3	5	1	2	3
Whisper	AGOUEB	NSL 95-6850	1506	1998	Nickerson	1	8	9	NA	NA	8	5	NA	6	5	5	1	3	5	6	7	4	5	NA	2	2	2	9	1	3	1	2	1
Wicket	AGOUEB	NFC 401-1	1968	2002	New Farm Crops	1	6	1	6	NA	6	5	7	5	3	4	1	5	4	5	6	6	5	NA	3	2	2	9	3	3	1	2	3
Widre	AGOUEB	SW 1656	1679	1999	Lantmannen	1	5	1	7	NA	7	5	5	6	5	3	1	3	4	5	7	4	4	NA	3	2	2	9	6	3	1	2	3
Wigwam	AGOUEB	AWBOO-631	1794	2001	Advanta	2	5	9	NA	NA	6	4	NA	3	5	6	1	3	5	6	6	6	5	NA	3	2	2	9	1	2	1	2	1
Wikingett	AGOUEB	SW 1562	1681	1999	Lantmannen	1	5	1	3	NA	7	5	3	5	4	4	1	3	4	6	7	5	5	NA	3	2	2	9	3	1	1	2	3
Willow	AGOUEB	ICI 85545-4108	1055	1990	ICI	1	6	9	7	6	7	4	7	6	5	5	1	3	4	5	5	5	6	NA	3	2	2	9	6	1	1	2	1
Winner	AGOUEB	LW 86Z 596/1	1339	1995	Wiersum	3	7	9	7	5	5	7	5	4	5	6	1	3	6	5	7	5	5	NA	1	2	2	9	5	1	1	2	1
Winsome	NIAB	NA	2303	NA	NA	1	7	9	4	NA	7	5	7	4	4	5	1	5	5	5	5	5	7	2	3	2	1	9	6	2	1	2	1
Wintmalt	NIAB	NA	2135	NA	NA	2	6	9	1	NA	7	6	1	5	3	3	1	4	5	6	5	5	7	2	2	2	1	9	1	3	1	2	1
Wizard	AGOUEB	Z.910243/793	1442	1997	Zeneca	1	7	9	NA	NA	8	7	NA	5	4	5	1	3	5	5	6	5	4	NA	1	2	2	9	1	3	1	2	1
Wombat	AGOUEB	AWBOO-529	1793	2001	Advanta	1	5	9	8	NA	5	2	7	3	4	2	1	3	4	6	7	5	5	NA	2	1	2	9	7	3	1	2	1
Woodcote	AGOUEB	NFC 203-98	2082	2004	New Farm Crops	2	6	9	1	NA	4	6	1	5	5	3	1	3	7	5	6	4	4	NA	2	2	1	9	1	3	1	2	1
Wren	AGOUEB	ICI 89/248/80	1242	1993	ICI	1	5	1	7	5	8	6	5	5	5	4	1	5	6	5	7	6	4	NA	2	2	1	9	4	3	1	2	3
Wylanda	NIAB	NA	2837	NA	NA	1	4	1	6	NA	6	5	5	4	3	3	1	5	4	4	7	5	3	1	NA	3	1	9	5	1	1	2	3
Avenue	AGOUEB	Z 9175	1510	1998	Advanta	1	7	9	NA	NA	7	6	NA	5	6	5	1	3	4	7	5	6	5	NA	NA	2	2	9	1	3	1	2	1
Z 91-103-21	AGOUEB	Z 91-103-21	1421	1996	Zeneca	2	5	1	5	NA	6	6	3	5	3	6	1	3	4	5	7	6	3	NA	3	3	2	9	1	1	1	2	3
Zophia	NIAB	NA	3033	NA	NA	1	5	NA	6	NA	7	3	5	6	5	NA	1	5	6	NA	7	5	5	NA	NA	2	2	9	5	7	1	2	1
Zulu	AGOUEB	CWB 96/14	1444	1997	PBI	3	7	9	7	NA	7	5	6	5	6	6	1	5	1	6	6	7	4	NA	3	2	2	9	7	2	1	2	1
Zzoom	AGOUEB/NIAB	NFC 204-08	2155	2005	New Farm Crops	2	4	9	1	NA	7	4	1	5	4	6	2	5	5	4	7	4	1	NA	NA	3	2	9	1	9	9	2	1
