# Supplementary material for: Overcoming barriers to the registration of new plant varieties under the DUS system
Source: Commun Biol. 2021 Mar 8;4:302. doi: 10.1038/s42003-021-01840-9 (PMC7940638; doi:10.1038/s42003-021-01840-9)
Supplement: Supplementary file 7 — Supplementary Data 4 [file 42003_2021_1840_MOESM7_ESM.csv]

line	code	AFP	year	breeder	t01	t02	t03	t04	t05	t06	t07	t08	t09	t10	t11	t12	t13	t14	t15	t16	t17	t18	t19	t20	t21	t22	t23	t24	t25	t26	t27	t28
12431 VH 1	NA	NA	NA	Secobra Recherches	1	NA	9	1	NA	5	NA	1	3	1	NA	2	NA	2	NA	7	5	NA	NA	NA	NA	NA	NA	1	NA	NA	NA	1
139 251	NA	NA	NA	David Miln & co Ltd	NA	NA	1	3	NA	NA	NA	3	7	5	NA	1	NA	2	NA	7	7	NA	2	NA	NA	2	NA	3	1	1	NA	3
25137 TH 1	NA	NA	NA	Secobra Recherches	1	NA	9	7	NA	5	NA	4	5	7	NA	1	NA	NA	NA	5	5	3	2	NA	NA	2	NA	7	3	1	2	1
4220 d 31	NA	NA	NA	Saatzucht Josef Breun GdbR	NA	NA	1	5	NA	7	NA	3	6	5	NA	1	NA	2	NA	7	3	3	2	NA	NA	2	NA	5	3	1	2	3
Abacus	NA	NA	NA	Rothwell Plant Breeders Ltd	NA	NA	1	3	NA	NA	NA	3	3	7	NA	1	NA	2	NA	7	5	NA	2	NA	NA	2	NA	3	4	1	2	3
Accrue	NA	2073	NA	NA	3	NA	9	7	NA	NA	NA	9	5	4	NA	1	NA	6	NA	7	3	5	1	NA	NA	2	NA	9	6	1	2	1
Accurance	NA	2986	NA	NA	1	NA	1	6	NA	NA	NA	4	7	2	NA	1	NA	5	NA	7	5	3	1	NA	2	1	NA	5	1	1	2	3
Acorn	NA	2838	NA	NA	1	NA	1	7	NA	NA	NA	5	5	1	NA	1	NA	5	NA	7	4	4	2	3	2	1	NA	2	3	1	2	3
Acrowan	NA	2987	NA	NA	1	NA	1	7	NA	NA	NA	4	6	2	NA	1	NA	5	NA	7	5	5	1	NA	1	1	NA	4	1	1	2	3
Actrice	NA	NA	NA	Dr J Ackermann and Co.	1	NA	9	1	NA	NA	NA	1	5	5	NA	1	NA	2	NA	7	7	7	2	3	NA	2	NA	1	6	1	2	1
Adelac	NA	NA	NA	NA	1	NA	9	1	NA	NA	NA	1	5	2	NA	1	NA	4	NA	5	6	6	1	NA	2	2	NA	1	9	1	2	1
Adonis	NA	1666	NA	Limagrain UK Ltd	NA	NA	1	5	NA	7	NA	3	4	5	NA	1	NA	NA	NA	7	5	5	2	NA	NA	1	NA	6	3	1	2	3
Akela	NA	NA	NA	SW Seed Ltd	3	NA	9	5	NA	NA	NA	7	5	3	NA	1	NA	2	NA	7	6	5	1	NA	NA	2	NA	7	5	9	2	1
Akka	NA	NA	NA	W Weibull AB, Landorkrona, Sweden	NA	NA	1	3	NA	NA	NA	3	5	7	NA	1	NA	6	NA	7	3	NA	2	NA	NA	1	NA	3	4	1	1	3
Albion	NA	NA	NA	W Weibull AB, Landorkrona, Sweden	NA	NA	1	3	NA	NA	NA	3	7	7	NA	1	NA	2	NA	7	7	NA	2	NA	NA	2	NA	3	4	1	2	3
Alexis	NA	904	NA	Josef Breun GmbH	NA	NA	1	4	NA	5	NA	5	4	7	NA	1	NA	4	NA	7	4	2	2	NA	NA	2	NA	5	2	1	2	3
Alf	NA	NA	NA	Danish Atomic Energy Comission University of Copenhagen	NA	NA	1	3	NA	NA	NA	3	7	9	NA	1	NA	2	NA	7	5	NA	2	NA	NA	2	NA	3	9	1	2	3
Alize	NA	NA	NA	SA Momont Hennette	NA	NA	1	7	NA	6	NA	6	4	5	NA	1	NA	4	NA	6	4	3	2	NA	NA	2	NA	6	3	1	2	3
Amarena	NA	1886	NA	Saaten Union Recherche SARL	1	NA	9	1	NA	NA	NA	1	7	4	NA	2	NA	7	NA	7	4	3	NA	NA	NA	NA	NA	1	NA	NA	NA	1
Amber	NA	1185	NA	New Farm Crops Ltd	NA	NA	1	6	NA	6	NA	3	4	2	NA	1	NA	6	NA	7	6	4	2	NA	NA	2	NA	4	3	1	2	3
Ambre	NA	NA	NA	Union Nationale des Co-operatives Agricoles de Cereales	NA	NA	1	3	NA	NA	NA	3	7	9	NA	1	NA	2	NA	7	7	NA	2	NA	NA	2	NA	3	4	9	2	3
Amistar	NA	NA	NA	NA	1	NA	9	6	NA	NA	NA	5	5	2	NA	2	NA	6	NA	6	4	2	NA	NA	2	2	NA	6	9	9	2	1
Anchor	NA	NA	NA	CPB Twyford Ltd	NA	NA	1	3	NA	NA	NA	3	6	9	NA	1	NA	2	NA	7	6	NA	2	NA	NA	2	NA	3	4	1	NA	3
Andante	NA	NA	NA	Van der Have GmbH	NA	NA	1	5	NA	NA	NA	5	5	9	NA	1	NA	2	NA	7	3	NA	2	NA	NA	2	NA	5	1	1	2	3
Angela	NA	NA	NA	Force Limagrain	1	NA	9	1	NA	NA	NA	1	5	2	NA	2	NA	2	NA	7	6	2	NA	NA	NA	NA	NA	1	NA	NA	NA	1
Angora	NA	1165	NA	Saatzucht Josef Breun GdbR	3	NA	9	1	NA	5	NA	1	4	7	NA	1	NA	6	NA	7	6	5	2	NA	NA	2	NA	3	6	1	2	1
Annabell	NA	1496	NA	Nordsaat Saatzucht GmBH	NA	NA	1	8	NA	NA	NA	4	7	2	NA	1	NA	6	NA	7	4	3	1	NA	NA	2	NA	6	1	1	2	3
Anneli	NA	NA	NA	NA	1	NA	1	2	NA	NA	NA	4	5	4	NA	1	NA	4	NA	7	4	7	2	3	2	2	NA	2	3	1	2	3
Antelope	NA	1721	NA	KWS UK Ltd	NA	NA	9	1	NA	NA	NA	1	2	2	NA	1	NA	5	NA	7	5	4	1	NA	NA	2	NA	1	4	1	2	1
Antigua	NA	1276	NA	Cambridge Plant Breeders Ltd	3	NA	9	5	NA	3	NA	7	1	5	NA	1	NA	5	NA	7	6	6	2	NA	NA	2	NA	5	5	9	2	1
Antonia	NA	1438	NA	Secobra Saatzucht GMBH	1	NA	9	6	NA	NA	NA	7	3	5	NA	1	NA	2	NA	7	6	5	2	1	NA	2	NA	7	4	1	2	1
Apex	NA	NA	NA	Cebeco Holland	NA	NA	1	5	NA	NA	NA	5	5	5	NA	1	NA	2	NA	7	5	5	2	NA	NA	2	NA	5	1	1	2	3
Appaloosa	NA	2030	NA	Limagrain UK Ltd	1	NA	1	6	NA	NA	NA	7	5	3	NA	1	NA	5	NA	7	7	5	2	3	NA	2	NA	7	1	1	2	3
Aquarrell	NA	NA	NA	KWS Lochow GMBH	3	NA	9	1	NA	NA	NA	1	3	3	NA	1	NA	4	NA	7	6	6	2	2	NA	2	NA	1	9	1	2	1
Aramir	NA	NA	NA	Cebeco Holland	NA	NA	1	3	NA	NA	NA	3	7	9	NA	1	NA	2	NA	7	5	NA	2	NA	NA	2	NA	3	4	1	2	3
Archer	NA	2447	NA	Nickerson International Research SNC	3	NA	9	1	NA	NA	NA	1	5	3	NA	1	NA	4	NA	7	7	5	2	2	NA	2	NA	1	8	1	2	1
Archimedes	NA	1989	NA	Limagrain UK Ltd	1	NA	9	6	NA	NA	NA	5	4	4	NA	1	NA	5	NA	7	5	5	2	2	NA	2	NA	5	5	1	2	1
Arctic	NA	1211	NA	Nickerson Research International GEIE	1	NA	9	1	NA	4	NA	1	5	2	NA	2	NA	7	NA	7	5	2	NA	NA	NA	NA	NA	1	NA	NA	NA	1
Arena	NA	NA	NA	Schweiger and Co OHG	NA	NA	1	7	NA	4	NA	5	3	5	NA	1	NA	4	NA	6	4	3	2	NA	NA	2	NA	4	3	1	2	3
Ark Royal	NA	NA	NA	Rothwell Plant Breeders Ltd	NA	NA	1	3	NA	NA	NA	3	5	7	NA	1	NA	6	NA	7	4	NA	2	NA	NA	2	NA	3	4	1	2	3
Armada	NA	NA	NA	RWA Raiffeisen Ware Austria AG	1	NA	1	9	NA	NA	NA	8	9	5	NA	1	NA	6	NA	NA	4	5	2	NA	NA	2	NA	7	3	1	1	3
Armelle	NA	NA	NA	Institut National de la Recherche Agronomique, France	NA	NA	1	3	NA	NA	NA	3	7	9	NA	1	NA	2	NA	7	5	NA	2	NA	NA	2	NA	3	1	9	2	3
Artist	NA	1468	NA	KWS UK Ltd	1	NA	9	5	NA	NA	NA	6	5	2	NA	1	NA	4	NA	7	6	6	1	NA	NA	2	NA	9	9	9	2	1
Arwen	NA	2678	NA	NA	1	NA	1	7	NA	NA	NA	5	6	3	NA	1	NA	5	NA	6	5	4	1	NA	NA	2	NA	6	3	1	2	3
Aspen	NA	NA	NA	Limagrain UK Ltd	NA	NA	1	5	NA	7	NA	5	5	NA	NA	1	NA	5	NA	7	5	3	2	NA	NA	1	NA	4	3	1	2	3
Astrix	NA	NA	NA	Maison Florimond Desprez, France	NA	NA	9	1	NA	NA	NA	1	5	9	NA	2	NA	3	NA	7	6	NA	NA	NA	NA	NA	NA	1	NA	NA	NA	1
Atem	NA	NA	NA	Veredelingsbedrjf NV Landbouw Bureau	NA	NA	1	5	NA	4	NA	5	4	9	NA	1	NA	2	NA	7	4	3	2	NA	NA	1	NA	5	1	1	2	3
Athena	NA	1863	NA	New Farm Crops Ltd	NA	NA	1	7	NA	NA	NA	4	6	3	NA	1	NA	4	NA	7	6	5	1	NA	NA	2	NA	6	1	1	2	3
Athene	NA	NA	NA	W. von Barnes-Eckendorf	NA	NA	9	1	NA	NA	NA	1	4	9	NA	2	NA	3	NA	7	5	NA	NA	NA	NA	2	NA	1	9	9	2	1
Athos	NA	NA	NA	Maison Florimond Desprez, France	NA	NA	1	3	NA	NA	NA	3	7	1	NA	1	NA	6	NA	7	3	NA	2	NA	NA	2	NA	3	9	1	1	3
Aurea	NA	NA	NA	General Swedish Seed Co. Ltd	NA	NA	1	7	NA	NA	NA	6	7	9	NA	1	NA	4	NA	7	7	NA	2	NA	NA	2	NA	6	4	1	2	3
Avalon	NA	2633	NA	NA	NA	NA	NA	7	NA	NA	NA	6	6	3	NA	1	NA	4	NA	7	5	NA	NA	NA	NA	NA	NA	5	NA	NA	NA	NA
Avenger	NA	2854	NA	NA	1	NA	1	5	NA	NA	NA	6	6	2	NA	1	NA	3	NA	6	5	5	1	NA	2	1	NA	6	3	1	2	3
Avenue	NA	NA	NA	Zeneca Seeds UK Ltd	1	NA	9	1	NA	5	NA	1	2	8	NA	1	NA	2	NA	7	7	6	1	NA	NA	2	NA	1	1	1	2	1
Ayana	NA	1344	NA	KWS UK Ltd	1	NA	9	5	NA	5	NA	3	3	5	NA	2	NA	7	NA	7	6	3	NA	NA	NA	NA	NA	2	NA	NA	NA	1
Azalea	NA	NA	NA	Secobra Recherches	1	NA	1	5	NA	NA	NA	6	5	4	NA	1	NA	3	NA	7	6	5	2	3	NA	2	NA	4	1	1	2	3
Barbarella	NA	NA	NA	NA	1	NA	1	5	NA	NA	NA	6	5	2	NA	1	NA	5	NA	7	5	3	1	NA	2	1	NA	5	1	1	2	3
Barke	NA	1503	NA	Saatzucht Josef Breun GdbR	1	NA	1	6	NA	NA	NA	6	6	3	NA	1	NA	6	NA	7	4	3	2	3	NA	2	NA	5	9	1	2	3
Bartok	NA	NA	NA	Limagrain UK Ltd	NA	NA	NA	5	NA	6	NA	5	5	NA	NA	1	NA	2	NA	7	4	4	2	NA	NA	2	NA	5	1	1	2	3
Baton	NA	1326	NA	Zeneca Seeds UK Ltd	1	NA	9	7	NA	3	NA	7	1	7	NA	1	NA	2	NA	7	7	5	2	NA	NA	2	NA	7	3	1	2	1
Bazooka	NA	2737	NA	NA	NA	NA	9	3	NA	NA	NA	2	4	4	NA	2	NA	5	NA	7	4	3	NA	NA	NA	2	NA	4	9	9	2	1
Beatrix	NA	2047	NA	Nordsaat Saatzucht GmBH	1	NA	1	7	NA	NA	NA	6	7	3	NA	1	NA	5	NA	7	7	3	1	NA	NA	2	NA	6	1	1	2	3
Belfry	NA	2739	NA	NA	3	NA	9	1	NA	NA	NA	1	4	3	NA	2	NA	5	NA	7	4	3	NA	NA	NA	2	NA	1	9	9	2	1
Belgravia	NA	2201	NA	Nickerson Research International GEIE	1	NA	1	7	NA	NA	NA	5	4	5	NA	1	NA	2	NA	7	7	7	2	3	NA	1	NA	5	1	1	2	3
Belmont	NA	NA	NA	NA	2	NA	9	3	NA	NA	NA	3	5	3	NA	2	NA	5	NA	3	3	3	NA	NA	2	2	NA	3	9	9	2	1
Benchmark	NA	NA	NA	Nickerson Research International GEIE	1	NA	1	7	NA	NA	NA	4	1	1	NA	1	NA	2	NA	7	6	5	2	3	NA	2	NA	4	1	1	2	3
Beorna	NA	NA	NA	Cereal Station, Ballincurra, Eire	NA	NA	1	3	NA	NA	NA	3	5	9	NA	1	NA	2	NA	7	5	NA	2	NA	NA	2	NA	3	4	1	NA	3
Berac	NA	NA	NA	Kweekbedrijf C.I.V. Ottersum, Netherlands	NA	NA	1	3	NA	NA	NA	3	6	7	NA	1	NA	2	NA	7	6	NA	2	NA	NA	1	NA	3	4	1	2	3
Bere	NA	NA	NA	NA	1	NA	1	5	NA	NA	NA	5	5	NA	NA	2	NA	3	NA	7	5	1	NA	NA	NA	NA	NA	7	NA	NA	NA	3
Berlioz	NA	NA	NA	Nickerson Research International GEIE	NA	NA	1	4	NA	NA	NA	9	6	3	NA	1	NA	2	NA	7	6	5	2	3	NA	1	NA	5	1	1	2	3
Berwick	NA	1474	NA	Plant Breeding International Cambridge	NA	NA	1	6	NA	5	NA	5	4	2	NA	1	NA	7	NA	7	4	5	2	NA	NA	2	NA	4	7	1	2	3
Betina	NA	NA	NA	Ets Ringot	NA	NA	1	3	NA	NA	NA	3	7	7	NA	1	NA	6	NA	7	6	NA	2	NA	NA	2	NA	3	4	9	NA	3
Bianka	NA	NA	NA	V.E. Kombinat Pflanzenzuchtung und Saatutwirtschaft	NA	NA	1	5	NA	4	NA	5	4	5	NA	1	NA	3	NA	7	5	3	2	NA	NA	2	NA	4	1	1	2	1
Birgitta	NA	NA	NA	General Swedish Seed Co. Ltd	NA	NA	NA	3	NA	NA	NA	3	5	7	NA	1	NA	6	NA	7	5	NA	2	NA	NA	2	NA	3	7	NA	NA	3
Blanche	NA	NA	NA	Plant Breeding International Cambridge	1	NA	1	1	NA	7	NA	1	5	4	NA	1	NA	2	NA	5	6	5	2	NA	NA	2	NA	1	2	1	2	1
Blazing	NA	2375	NA	Syngenta Seeds Ltd	NA	NA	9	3	NA	NA	NA	1	3	1	NA	1	NA	NA	NA	7	5	4	2	3	NA	2	NA	1	9	1	2	1
Blenheim	NA	688	NA	Plant Breeding International Cambridge	NA	NA	1	6	NA	6	NA	5	5	3	NA	1	NA	2	NA	7	4	3	2	NA	NA	2	NA	4	1	1	2	3
Bluebell	NA	2894	NA	NA	1	NA	9	1	NA	NA	NA	1	3	2	NA	2	NA	6	NA	6	5	4	NA	NA	2	2	NA	1	9	1	2	1
Blythe	NA	2076	NA	SW Seed Ltd	1	NA	9	7	NA	NA	NA	7	6	2	NA	1	NA	6	NA	7	6	5	2	3	NA	2	NA	9	4	1	2	1
Bogart	NA	2482	NA	Sejet Planteforaedling I/S	1	NA	1	6	NA	NA	NA	7	6	2	NA	1	NA	2	NA	7	5	5	2	3	NA	1	NA	7	3	1	2	3
Bonus	NA	NA	NA	Swedish Seed Association	NA	NA	NA	3	NA	NA	NA	3	5	7	NA	1	NA	2	NA	7	5	NA	2	NA	NA	2	NA	3	4	NA	NA	3
Boost	NA	2020	NA	Syngenta Seeds Ltd	1	NA	9	6	NA	NA	NA	3	6	6	NA	2	NA	2	NA	7	4	5	NA	NA	NA	NA	NA	4	NA	NA	NA	1
Bordeaux	NA	NA	NA	NA	NA	NA	NA	NA	NA	NA	NA	NA	6	4	NA	1	NA	NA	NA	4	NA	NA	NA	NA	NA	NA	NA	NA	NA	NA	NA	NA
Braemar	NA	1654	NA	New Farm Crops Ltd	1	NA	1	5	NA	NA	NA	3	4	1	NA	1	NA	2	NA	7	6	3	2	3	NA	2	NA	4	1	1	2	3
Brage	NA	NA	NA	NA	NA	NA	1	1	NA	NA	NA	3	5	3	NA	2	NA	5	NA	7	5	3	NA	NA	3	1	NA	3	4	1	2	3
Brahms	NA	1191	NA	Limagrain UK Ltd	NA	NA	1	3	NA	8	NA	1	7	3	NA	1	NA	2	NA	7	5	3	2	NA	NA	2	NA	5	3	1	2	3
Brevia	NA	NA	NA	Heine, Germany	NA	NA	1	3	NA	NA	NA	3	5	7	NA	1	NA	2	NA	7	5	NA	2	NA	NA	2	NA	3	3	9	NA	3
Brewster	NA	1147	NA	New Farm Crops Ltd	NA	NA	1	6	NA	7	NA	5	7	1	NA	1	NA	4	NA	7	5	3	2	NA	NA	2	NA	3	1	1	2	3
Brioni	NA	2649	NA	NA	1	NA	1	5	NA	NA	NA	5	5	2	NA	1	NA	5	NA	5	6	4	2	3	NA	1	NA	6	3	1	2	3
Brise	NA	1576	NA	New Farm Crops Ltd	NA	NA	1	4	NA	6	NA	4	4	2	NA	1	NA	2	NA	7	7	4	2	NA	NA	2	NA	4	1	1	2	3
Britannia	NA	NA	NA	Plant Breeding International Cambridge	NA	NA	1	5	NA	6	NA	5	7	8	NA	1	NA	6	NA	7	6	5	1	NA	NA	2	NA	4	1	1	2	3
Bronx	NA	2086	NA	Syngenta Seeds Ltd	3	NA	9	1	NA	NA	NA	5	6	3	NA	2	NA	7	NA	7	5	3	NA	NA	NA	NA	NA	6	NA	NA	NA	1
Bronze	NA	994	NA	Limagrain UK Ltd	3	NA	9	6	NA	6	NA	5	7	3	NA	1	NA	2	NA	7	6	4	2	NA	NA	2	NA	6	3	1	2	1
Cabrio	NA	NA	NA	Limagrain UK Ltd	3	NA	9	7	NA	5	NA	7	3	5	NA	1	NA	5	NA	5	4	4	2	NA	NA	2	NA	3	4	1	2	1
Cadillac	NA	2581	NA	NA	3	NA	9	1	NA	NA	NA	1	3	3	NA	1	NA	3	NA	5	6	7	2	2	NA	2	NA	1	3	9	2	1
Cadiz	NA	NA	NA	NA	1	NA	1	NA	NA	NA	NA	5	5	2	NA	1	NA	5	NA	6	6	4	1	NA	2	1	NA	5	1	1	2	3
California	NA	2448	NA	NA	1	NA	1	1	NA	NA	NA	1	5	3	NA	1	NA	5	NA	5	7	5	1	NA	NA	2	NA	1	3	1	2	1
Camargue	NA	NA	NA	Institute Hadmersleben	NA	NA	1	7	NA	5	NA	5	6	5	NA	1	NA	2	NA	7	6	5	2	NA	NA	2	NA	4	5	1	2	3
Cambrinus	NA	NA	NA	BV Landbouwbureau Wiersum, Holland	NA	NA	NA	1	NA	5	NA	1	6	7	NA	1	NA	2	NA	7	5	NA	2	NA	NA	2	NA	1	4	NA	NA	3
Camelot	NA	NA	NA	The Miln Marsters Group Ltd	NA	NA	1	5	NA	6	NA	5	5	3	NA	1	NA	2	NA	7	6	7	2	NA	NA	2	NA	5	1	1	2	3
Cameo	NA	NA	NA	Limagrain UK Ltd	NA	NA	1	6	NA	4	NA	5	5	5	NA	1	NA	2	NA	7	6	7	2	NA	NA	2	NA	5	3	1	2	3
Camera	NA	NA	NA	NA	3	NA	9	1	NA	6	NA	1	6	7	NA	1	NA	5	NA	3	4	NA	2	NA	NA	1	NA	1	3	1	2	1
Camion	NA	1825	NA	KWS UK Ltd	1	NA	9	1	NA	NA	NA	3	3	5	NA	1	NA	2	NA	7	5	4	2	3	NA	2	NA	5	4	9	2	1
Cannock	NA	1700	NA	Nickerson Research International GEIE	NA	NA	9	7	NA	NA	NA	9	5	2	NA	1	NA	5	NA	7	4	3	2	3	NA	2	NA	6	5	1	2	1
Canyon	NA	NA	NA	Nickerson International Research SNC	1	NA	1	1	NA	NA	NA	1	5	3	NA	1	NA	5	NA	7	7	5	1	NA	NA	2	NA	1	3	1	2	1
Carafe	NA	1862	NA	New Farm Crops Ltd	1	NA	1	5	NA	NA	NA	4	3	3	NA	1	NA	5	NA	7	4	5	2	3	NA	1	NA	4	1	1	2	3
Carat	NA	1606	NA	Limagrain UK Ltd	1	NA	9	1	NA	NA	NA	1	3	5	NA	1	NA	5	NA	7	4	5	2	3	NA	2	NA	1	1	1	2	1
Carlota	NA	1367	NA	Ulrich and Josef Breun, Germany	NA	NA	1	5	NA	7	NA	3	6	5	NA	1	NA	2	NA	7	3	3	2	NA	NA	2	NA	5	2	1	2	3
Carnival	NA	NA	NA	Plant Breeding Institute, Cambridge	NA	NA	1	5	NA	NA	NA	5	4	9	NA	1	NA	2	NA	7	5	NA	2	NA	NA	2	NA	5	4	1	2	3
Cashmir	NA	NA	NA	I.C.I. Seeds (UK) Ltd	NA	NA	9	4	NA	NA	NA	6	6	7	NA	1	NA	2	NA	7	6	6	2	NA	NA	2	NA	6	4	1	2	1
Cassata	NA	2058	NA	Limagrain UK Ltd	1	NA	9	4	NA	NA	NA	5	5	1	NA	1	NA	6	NA	7	4	4	2	2	NA	2	NA	4	9	1	2	1
Cavalier	NA	2582	NA	NA	3	NA	9	7	NA	NA	NA	7	4	3	NA	1	NA	3	NA	7	5	5	2	1	NA	2	NA	7	1	9	2	1
Celebrity	NA	1982	NA	Limagrain UK Ltd	3	NA	1	1	NA	NA	NA	1	4	5	NA	1	NA	2	NA	7	7	5	1	NA	NA	2	NA	1	3	1	2	1
Cellar	NA	1574	NA	New Farm Crops Ltd	3	NA	1	3	NA	NA	NA	4	6	1	NA	1	NA	5	NA	7	6	3	2	2	NA	2	NA	6	1	1	2	3
Celsius	NA	1990	NA	Limagrain UK Ltd	1	NA	9	1	NA	NA	NA	3	2	5	NA	1	NA	5	NA	7	5	5	2	1	NA	2	NA	1	6	1	2	1
Celt	NA	NA	NA	Nickerson RPB	NA	NA	1	6	NA	NA	NA	6	6	7	NA	1	NA	2	NA	3	5	NA	2	NA	NA	2	NA	6	1	1	2	3
Centurion	NA	2054	NA	Monsanto Technology LLC	1	NA	1	5	NA	NA	NA	9	6	3	NA	1	NA	5	NA	7	5	5	1	NA	NA	2	NA	5	1	1	2	3
Century	NA	1410	NA	Limagrain UK Ltd	NA	NA	1	7	NA	7	NA	3	5	NA	NA	1	NA	2	NA	7	5	3	2	NA	NA	1	NA	4	9	1	2	3
Cerise	NA	NA	NA	Nickerson RPB	NA	NA	1	7	NA	7	NA	7	7	9	NA	1	NA	2	NA	7	5	NA	2	NA	NA	2	NA	7	1	9	2	3
Chad	NA	974	NA	New Farm Crops Ltd	NA	NA	1	5	NA	6	NA	4	6	1	NA	1	NA	2	NA	5	5	5	2	NA	NA	2	NA	4	1	1	2	3
Chalice	NA	1354	NA	New Farm Crops Ltd	1	NA	1	7	NA	NA	NA	5	5	1	NA	1	NA	2	NA	6	5	3	2	3	NA	2	NA	6	1	1	2	3
Chamomile	NA	1532	NA	KWS UK Ltd	3	NA	9	2	NA	4	NA	1	2	5	NA	1	NA	5	NA	7	6	5	2	NA	NA	1	NA	4	8	9	2	1
Chancellor	NA	2985	NA	NA	1	NA	1	6	NA	NA	NA	4	5	7	NA	1	NA	5	NA	7	4	5	2	3	2	2	NA	3	1	1	2	3
Chandra	NA	NA	NA	NA	1	NA	1	7	NA	NA	NA	5	6	3	NA	1	NA	5	NA	7	5	4	1	NA	2	1	NA	5	1	1	2	3
Chanson	NA	2841	NA	NA	1	NA	1	7	NA	NA	NA	5	6	2	NA	1	NA	5	NA	7	5	4	1	NA	3	2	NA	5	3	1	2	3
Chantal	NA	2761	NA	Schweiger and Co OHG	NA	NA	1	6	NA	NA	NA	NA	NA	NA	NA	1	NA	NA	NA	NA	NA	NA	2	3	NA	2	NA	NA	1	1	NA	3
Chariot	NA	1031	NA	Plant Breeding International Cambridge	1	NA	1	4	NA	NA	NA	3	4	7	NA	1	NA	2	NA	7	4	5	2	3	NA	1	NA	4	4	1	2	3
Charleston	NA	1980	NA	Nickerson Research International GEIE	1	NA	9	5	NA	NA	NA	3	6	3	NA	1	NA	6	NA	7	5	5	2	3	NA	2	NA	5	9	1	2	1
Charm	NA	1303	NA	Zeneca Seeds UK Ltd	NA	NA	1	6	NA	7	NA	7	7	2	NA	1	NA	2	NA	7	3	2	2	NA	NA	2	NA	7	5	1	2	3
Checkmate	NA	2396	NA	NA	1	NA	1	4	NA	NA	NA	5	5	2	NA	1	NA	2	NA	7	4	2	2	3	NA	2	NA	4	1	1	2	3
Chestnut	NA	1052	NA	I.C.I. Seeds (UK) Ltd	1	NA	9	5	NA	5	NA	5	3	7	NA	1	NA	4	NA	7	6	5	2	NA	NA	2	NA	5	4	1	2	1
Cheviot	NA	1189	NA	Maison Florimond Desprez, France	NA	NA	1	6	NA	5	NA	3	7	7	NA	1	NA	4	NA	7	6	3	2	NA	NA	2	NA	7	4	1	2	3
Chieftain	NA	1237	NA	Plant Breeding International Cambridge	NA	NA	NA	3	NA	NA	NA	3	NA	NA	NA	1	NA	4	NA	7	5	3	2	NA	NA	2	NA	3	1	1	2	3
Chime	NA	1480	NA	Limagrain UK Ltd	1	NA	1	7	NA	NA	NA	5	4	5	NA	1	NA	5	NA	7	6	3	2	3	NA	1	NA	6	1	1	2	3
Choice	NA	2931	NA	NA	1	NA	1	7	NA	NA	NA	6	6	3	NA	1	NA	5	NA	7	5	5	1	NA	2	1	NA	6	1	1	2	3
Chronicle	NA	2466	NA	Nickerson International Research SNC	1	NA	1	6	NA	NA	NA	5	5	1	NA	1	NA	5	NA	7	5	5	2	3	NA	1	NA	5	1	1	2	3
Cindy	NA	1490	NA	SW Seed Ltd	1	NA	1	6	NA	NA	NA	7	6	1	NA	1	NA	5	NA	7	5	5	2	3	NA	2	NA	7	1	1	2	3
Cinnamon	NA	1984	NA	KWS UK Ltd	1	NA	9	1	NA	NA	NA	1	3	4	NA	1	NA	5	NA	7	6	2	2	2	NA	2	NA	1	9	1	2	1
City	NA	NA	NA	Limagrain UK Ltd	NA	NA	1	7	NA	5	NA	3	5	4	NA	1	NA	2	NA	7	3	5	2	NA	NA	2	NA	4	3	1	2	3
Clara	NA	1698	NA	Nordsaat Saatzucht GmBH	1	NA	9	2	NA	NA	NA	1	2	2	NA	1	NA	4	NA	7	6	3	2	1	NA	2	NA	1	9	1	2	1
Claret	NA	NA	NA	Rothwell Plant Breeders Ltd	NA	NA	1	7	NA	NA	NA	6	5	9	NA	1	NA	4	NA	7	NA	NA	2	NA	NA	2	NA	5	4	9	2	3
Clarine	NA	899	NA	Secobra Recherches	3	NA	9	1	NA	5	NA	1	4	7	NA	1	NA	2	NA	7	4	5	2	NA	NA	2	NA	1	3	1	2	1
Clarity	NA	1246	NA	New Farm Crops Ltd	NA	NA	1	6	NA	6	NA	6	7	2	NA	1	NA	5	NA	7	5	5	2	NA	NA	2	NA	3	3	1	2	3
Class	NA	1777	NA	Plant Breeding International Cambridge	1	NA	1	6	NA	NA	NA	3	6	NA	NA	1	NA	4	NA	6	5	4	2	3	NA	2	NA	6	3	1	2	3
Clermont	NA	NA	NA	Rothwell Plant Breeders Ltd	NA	NA	9	3	NA	7	NA	3	6	5	NA	2	NA	3	NA	7	6	NA	NA	NA	NA	NA	NA	3	NA	NA	NA	3
Cobalt	NA	1264	NA	Limagrain UK Ltd	3	NA	9	7	NA	6	NA	7	6	5	NA	1	NA	6	NA	7	7	5	2	NA	NA	1	NA	7	5	1	2	1
Cocktail	NA	1769	NA	New Farm Crops Ltd	1	NA	1	5	NA	NA	NA	6	5	NA	NA	1	NA	2	NA	7	5	4	2	3	NA	2	NA	6	1	1	2	3
Colibri	NA	2003	NA	SARL Adrien Momont & Fils	3	NA	9	5	NA	NA	NA	4	5	3	NA	2	NA	2	NA	7	5	5	NA	NA	NA	NA	NA	5	NA	NA	NA	1
Colossus	NA	1819	NA	New Farm Crops Ltd	3	NA	9	4	NA	NA	NA	2	6	3	NA	2	NA	3	NA	6	4	1	NA	NA	NA	NA	NA	4	NA	NA	NA	1
Colston	NA	1766	NA	New Farm Crops Ltd	NA	NA	1	5	NA	NA	NA	3	6	NA	NA	1	NA	6	NA	7	5	3	2	3	NA	2	NA	5	9	1	2	3
Columbus	NA	NA	NA	Sejet Planteforaedling I/S	1	NA	1	7	NA	NA	NA	7	7	2	NA	1	NA	2	NA	7	3	3	1	NA	NA	2	NA	6	3	1	2	3
Concert	NA	NA	NA	Nickerson RPB	NA	NA	9	5	NA	NA	NA	5	4	7	NA	1	NA	4	NA	7	5	4	2	NA	NA	2	NA	5	4	1	2	1
Concerto	NA	2288	NA	Nickerson Research International GEIE	3	NA	1	NA	NA	NA	NA	1	3	1	NA	1	NA	5	NA	7	6	5	2	3	NA	1	NA	2	1	1	2	3
Conchita	NA	NA	NA	KWS Lochow GMBH	1	NA	1	NA	NA	NA	NA	5	5	2	NA	1	NA	5	NA	5	5	5	1	NA	NA	2	NA	3	1	1	2	3
Connoisseur	NA	1790	NA	Limagrain UK Ltd	1	NA	9	7	NA	NA	NA	7	4	5	NA	1	NA	2	NA	7	4	6	2	2	NA	2	NA	9	2	1	2	1
Contender	NA	2799	NA	NA	1	NA	1	7	NA	NA	NA	5	6	2	NA	1	NA	4	NA	7	6	5	1	NA	NA	1	NA	5	1	1	2	3
Cooper	NA	1146	NA	New Farm Crops Ltd	NA	NA	1	6	NA	7	NA	5	6	2	NA	1	NA	4	NA	7	5	3	2	NA	NA	2	NA	3	9	1	2	3
Coref	NA	2887	NA	NA	1	NA	9	1	NA	NA	NA	1	6	3	NA	1	NA	5	NA	4	4	6	1	NA	2	2	NA	1	9	1	2	1
Corgi	NA	NA	NA	Welsh Plant Breeding Station, Aberystwyth	NA	NA	1	5	NA	NA	NA	5	5	9	NA	1	NA	2	NA	7	6	6	2	NA	NA	2	NA	5	1	1	2	3
Cork	NA	1187	NA	New Farm Crops Ltd	NA	NA	1	7	NA	7	NA	4	7	2	NA	1	NA	4	NA	7	6	5	2	NA	NA	2	NA	5	3	1	2	3
Corniche	NA	721	NA	Veb Saat-U-Pflanzgut	NA	NA	1	7	NA	6	NA	5	5	5	NA	1	NA	2	NA	7	5	2	2	NA	NA	2	NA	5	2	1	2	3
Corsar	NA	1226	NA	Saatzuchtgesellschaft Strengs Erben	1	NA	9	1	NA	4	NA	1	5	5	NA	2	NA	2	NA	7	6	3	NA	NA	NA	NA	NA	1	NA	NA	NA	1
Cosmopolitan	NA	3003	NA	NA	1	NA	1	7	NA	NA	NA	5	6	2	NA	1	NA	6	NA	7	5	4	1	NA	2	2	NA	5	1	1	2	3
County	NA	1572	NA	New Farm Crops Ltd	NA	NA	1	4	NA	7	NA	4	6	2	NA	1	NA	2	NA	7	5	3	2	NA	NA	2	NA	4	1	1	2	3
Craft	NA	2743	NA	NA	1	NA	9	5	NA	NA	NA	7	6	2	NA	1	NA	5	NA	5	5	7	1	NA	2	2	NA	7	9	1	2	1
Credo	NA	1267	NA	Zelder B.V.	1	NA	9	1	NA	5	NA	1	3	7	NA	1	NA	5	NA	7	5	7	1	NA	NA	1	NA	1	5	1	2	1
Crescendo	NA	2797	NA	NA	3	NA	1	7	NA	NA	NA	5	5	3	NA	1	NA	3	NA	6	5	3	2	3	NA	1	NA	3	1	1	2	3
Cribbage	NA	2039	NA	Syngenta Seeds Ltd	1	NA	1	7	NA	NA	NA	7	3	3	NA	1	NA	5	NA	7	7	5	2	3	NA	2	NA	7	3	1	2	3
Cromwell	NA	NA	NA	NA	NA	NA	1	5	NA	NA	NA	3	4	3	NA	1	NA	2	NA	7	6	5	2	3	NA	1	NA	3	1	1	2	3
Cropton	NA	2276	NA	Syngenta Seeds Ltd	1	NA	1	7	NA	NA	NA	3	4	3	NA	1	NA	6	NA	7	5	5	2	3	NA	1	NA	3	1	1	2	3
Crown	NA	NA	NA	NA	1	NA	1	6	NA	NA	NA	5	7	2	NA	1	NA	5	NA	7	5	3	1	NA	2	1	NA	5	1	1	2	3
Crusader	NA	1290	NA	Plant Breeding International Cambridge	NA	NA	1	5	NA	7	NA	3	5	2	NA	1	NA	5	NA	7	4	3	1	NA	NA	2	NA	5	5	1	2	3
CWB 5663-1	NA	2008	NA	Plant Breeding International Cambridge	3	NA	9	1	NA	NA	NA	1	3	4	NA	1	NA	7	NA	7	6	6	2	2	NA	2	NA	1	9	9	2	1
Cypress	NA	1983	NA	KWS UK Ltd	1	NA	9	7	NA	NA	NA	7	1	5	NA	1	NA	5	NA	7	5	7	1	NA	NA	2	NA	9	4	9	2	1
Dallas	NA	1022	NA	Limagrain UK Ltd	NA	NA	1	3	NA	4	NA	3	3	7	NA	1	NA	2	NA	7	5	3	2	NA	NA	2	NA	4	3	1	2	3
Damas	NA	NA	NA	Cebeco Zaden BV	NA	NA	9	6	NA	7	NA	4	4	4	NA	2	NA	NA	NA	4	4	NA	NA	NA	NA	NA	NA	7	NA	NA	NA	1
Dandy	NA	674	NA	Plant Breeding International Cambridge	1	NA	1	7	NA	NA	NA	5	5	7	NA	1	NA	6	NA	7	3	4	2	3	NA	1	NA	5	2	1	2	3
Dart	NA	1523	NA	Saatzucht Dr H. Hege	NA	NA	9	5	NA	NA	NA	1	7	7	NA	1	NA	NA	NA	7	6	NA	2	3	NA	1	NA	5	1	1	2	1
Daxor	NA	2654	NA	NA	1	NA	1	1	NA	NA	NA	1	6	3	NA	2	NA	6	NA	5	5	3	NA	NA	NA	2	NA	1	9	9	2	1
Daybreak	NA	NA	NA	Nickerson Research International GEIE	3	NA	9	3	NA	NA	NA	3	4	3	NA	1	NA	5	NA	7	5	5	2	NA	NA	2	NA	4	3	1	2	1
Deba Abed	NA	NA	NA	Abed PBS, Sollested, Denmark	NA	NA	1	3	NA	NA	NA	3	5	7	NA	1	NA	2	NA	7	5	NA	2	NA	NA	2	NA	3	4	1	2	3
Decanter	NA	1411	NA	Limagrain UK Ltd	1	NA	1	7	NA	NA	NA	7	5	NA	NA	1	NA	5	NA	7	6	5	2	2	NA	1	NA	4	3	1	2	3
Decor	NA	967	NA	Limagrain UK Ltd	NA	NA	1	4	NA	5	NA	4	4	3	NA	1	NA	2	NA	7	5	3	2	NA	NA	2	NA	4	3	1	2	3
Defender	NA	2800	NA	NA	1	NA	1	7	NA	NA	NA	5	5	3	NA	1	NA	5	NA	6	6	6	2	3	NA	1	NA	3	1	1	2	3
Delibes	NA	1133	NA	Limagrain UK Ltd	1	NA	1	5	NA	NA	NA	4	6	2	NA	1	NA	4	NA	7	5	4	2	3	NA	2	NA	5	1	1	2	3
Delisa	NA	NA	NA	Cebeco Zaden BV	NA	NA	1	3	NA	NA	NA	3	7	7	NA	1	NA	4	NA	7	5	NA	2	NA	NA	2	NA	3	4	1	NA	3
Delita	NA	NA	NA	Veb Saat-U-Pflanzgut	NA	NA	1	3	NA	4	NA	1	3	6	NA	1	NA	2	NA	7	6	4	2	NA	NA	2	NA	1	9	1	2	3
Delta	NA	NA	NA	Nickerson RPB	NA	NA	1	5	NA	NA	NA	5	6	2	NA	1	NA	2	NA	7	5	5	2	NA	NA	2	NA	5	1	9	2	3
Derkado	NA	1011	NA	Limagrain UK Ltd	NA	NA	1	7	NA	4	NA	5	5	7	NA	1	NA	4	NA	7	6	2	2	NA	NA	2	NA	5	1	1	2	3
Deveron	NA	2702	NA	NA	1	NA	1	7	NA	NA	NA	5	6	2	NA	1	NA	3	NA	7	5	3	1	NA	NA	1	NA	3	3	1	2	3
Diamond	NA	1604	NA	Limagrain UK Ltd	1	NA	9	1	NA	NA	NA	1	6	4	NA	1	NA	5	NA	6	4	4	2	2	NA	2	NA	1	4	1	2	1
Digger	NA	597	NA	The Miln Marsters Group Ltd	NA	NA	1	5	NA	NA	NA	5	6	2	NA	1	NA	6	NA	7	3	4	2	NA	NA	2	NA	5	4	1	2	3
Dioptric	NA	2870	NA	NA	1	NA	1	7	NA	NA	NA	4	6	1	NA	1	NA	5	NA	6	6	4	1	NA	2	1	NA	5	1	1	2	3
Dolphin	NA	1985	NA	KWS UK Ltd	1	NA	9	4	NA	NA	NA	4	6	3	NA	1	NA	5	NA	7	5	5	1	NA	NA	2	NA	4	1	9	2	1
Dorett	NA	NA	NA	Schweiger and Co OHG	NA	NA	1	5	NA	NA	NA	5	5	7	NA	1	NA	6	NA	7	4	3	2	NA	NA	2	NA	3	4	1	2	3
Doublet	NA	NA	NA	Welsh Plant Breeding Station, Aberystwyth	NA	NA	1	5	NA	NA	NA	5	6	3	NA	1	NA	6	NA	7	3	3	2	NA	NA	2	NA	5	4	1	2	3
Dove	NA	NA	NA	New Farm Crops Ltd	NA	NA	1	4	NA	5	NA	4	5	5	NA	1	NA	2	NA	7	7	5	1	NA	NA	2	NA	4	1	1	2	3
Doyen	NA	1865	NA	New Farm Crops Ltd	NA	NA	1	7	NA	NA	NA	5	4	3	NA	1	NA	2	NA	7	4	5	2	3	NA	2	NA	4	1	1	2	3
Dragoon	NA	2719	NA	NA	1	NA	1	NA	NA	NA	NA	5	6	2	NA	1	NA	5	NA	7	4	4	1	NA	NA	2	NA	3	1	1	2	3
Drake	NA	NA	NA	Veredelingsbedrjf NV Landbouw Bureau	NA	NA	1	3	NA	NA	NA	3	7	4	NA	1	NA	3	NA	7	6	NA	2	NA	NA	2	NA	3	4	9	NA	3
Dram	NA	NA	NA	Rothwell Plant Breeders Ltd	NA	NA	1	3	NA	NA	NA	3	4	9	NA	1	NA	2	NA	7	5	NA	2	NA	NA	2	NA	3	9	1	2	3
Draught	NA	1294	NA	New Farm Crops Ltd	NA	NA	1	6	NA	6	NA	6	6	2	NA	1	NA	2	NA	7	7	7	2	NA	NA	1	NA	4	3	1	2	3
Dray	NA	1353	NA	New Farm Crops Ltd	NA	NA	1	5	NA	6	NA	3	5	1	NA	1	NA	2	NA	7	5	5	2	NA	NA	1	NA	5	3	1	2	3
Druid	NA	1208	NA	Limagrain UK Ltd	3	NA	9	7	NA	4	NA	7	7	7	NA	1	NA	2	NA	5	6	5	2	NA	NA	2	NA	7	3	9	2	1
Drum	NA	1867	NA	New Farm Crops Ltd	NA	NA	1	7	NA	NA	NA	6	5	3	NA	1	NA	4	NA	7	4	5	2	3	NA	1	NA	7	1	1	2	3
Duet	NA	1161	NA	Limagrain UK Ltd	1	NA	9	1	NA	5	NA	1	5	7	NA	1	NA	4	NA	7	5	NA	2	NA	NA	2	NA	1	7	9	2	1
Eagle	NA	NA	NA	Limagrain UK Ltd	3	NA	9	5	NA	5	NA	5	5	8	NA	1	NA	6	NA	7	5	5	2	NA	NA	2	NA	6	6	1	2	1
Eclair	NA	NA	NA	Limagrain UK Ltd	1	NA	9	1	NA	5	NA	1	3	3	NA	1	NA	2	NA	7	6	5	2	NA	NA	2	NA	1	3	1	2	1
Eden	NA	1709	NA	KWS UK Ltd	3	NA	9	3	NA	NA	NA	3	5	3	NA	1	NA	2	NA	NA	3	7	1	NA	NA	2	NA	1	3	1	2	1
Egmont	NA	NA	NA	Plant Breeding International Cambridge	NA	NA	1	7	NA	NA	NA	7	5	9	NA	1	NA	2	NA	7	5	NA	2	NA	NA	2	NA	7	4	1	2	3
Electron	NA	1179	NA	Plant Breeding International Cambridge	3	NA	9	1	NA	5	NA	1	7	5	NA	1	NA	5	NA	7	5	2	2	NA	NA	2	NA	3	4	9	2	1
Electrum	NA	2886	NA	NA	1	NA	9	4	NA	NA	NA	3	7	2	NA	1	NA	5	NA	5	5	7	1	NA	2	2	NA	5	9	1	2	1
Element	NA	2368	NA	Syngenta Seeds Ltd	NA	NA	9	4	NA	NA	NA	1	7	3	NA	2	NA	NA	NA	7	4	2	NA	NA	NA	NA	NA	3	NA	NA	NA	1
Embrace	NA	3004	NA	NA	1	NA	1	7	NA	NA	NA	5	6	2	NA	1	NA	6	NA	7	5	5	1	NA	2	1	NA	3	3	1	2	3
Epic	NA	1126	NA	Limagrain UK Ltd	3	NA	9	7	NA	6	NA	6	1	2	NA	1	NA	2	NA	7	6	6	2	NA	NA	2	NA	6	4	9	2	1
Ermo	NA	NA	NA	KWS Lochow GMBH	3	NA	9	1	NA	6	NA	1	3	5	NA	2	NA	3	NA	7	6	5	NA	NA	NA	NA	NA	1	NA	NA	NA	1
Escada	NA	NA	NA	Limagrain UK Ltd	NA	NA	1	7	NA	7	NA	7	6	4	NA	1	NA	4	NA	5	6	5	2	NA	NA	2	NA	1	3	1	2	3
Escadre	NA	2383	NA	SARL Adrien Momont & Fils	1	NA	9	3	NA	NA	NA	3	4	2	NA	2	NA	4	NA	7	3	3	NA	NA	3	2	NA	5	9	9	2	1
Escort	NA	NA	NA	Limagrain UK Ltd	NA	NA	1	5	NA	5	NA	5	4	2	NA	1	NA	2	NA	7	3	5	2	NA	NA	2	NA	6	1	1	2	3
Etu	NA	NA	NA	NA	NA	NA	1	4	NA	NA	NA	7	5	NA	NA	2	NA	6	NA	7	6	2	NA	NA	NA	NA	NA	6	NA	NA	NA	1
Europa	NA	NA	NA	Mr PJ Hijlkema, Mensignweer, (Gr.), Holland	NA	NA	NA	1	NA	NA	NA	1	5	7	NA	1	NA	2	NA	7	5	NA	2	NA	NA	2	NA	1	4	NA	NA	3
Evelina	NA	NA	NA	NA	1	NA	1	8	NA	NA	NA	7	5	3	NA	1	NA	6	NA	6	3	5	2	3	NA	2	NA	7	1	1	2	3
Explorer	NA	NA	NA	NA	1	NA	1	NA	NA	NA	NA	6	1	4	NA	1	NA	5	NA	6	5	5	1	NA	NA	2	NA	6	3	1	2	3
Extract	NA	1357	NA	New Farm Crops Ltd	NA	NA	1	5	NA	6	NA	3	4	2	NA	1	NA	2	NA	7	6	3	2	NA	NA	1	NA	3	3	1	2	3
Fahrenheit	NA	1991	NA	Limagrain UK Ltd	1	NA	9	1	NA	NA	NA	1	2	5	NA	1	NA	5	NA	7	5	5	1	NA	NA	2	NA	1	1	1	2	1
Fairing	NA	2777	NA	NA	1	NA	1	7	NA	NA	NA	5	6	3	NA	1	NA	3	NA	5	6	6	2	3	2	2	NA	6	3	1	2	3
Fairway	NA	NA	NA	NA	1	NA	1	7	NA	NA	NA	6	7	2	NA	1	NA	5	NA	7	5	4	1	NA	2	1	NA	6	1	1	2	3
Fairytale	NA	2191	NA	Sejet Plant Breeding	1	NA	1	6	NA	NA	NA	5	5	4	NA	1	NA	5	NA	7	3	4	1	NA	NA	2	NA	3	1	1	2	3
Fakir	NA	NA	NA	Secobra Recherches	3	NA	9	5	NA	7	NA	3	5	4	NA	2	NA	2	NA	7	4	2	NA	NA	NA	NA	NA	5	NA	NA	NA	1
Falcon	NA	1260	NA	Plant Breeding International Cambridge	1	NA	1	7	NA	6	NA	5	5	7	NA	1	NA	2	NA	7	5	3	2	NA	NA	2	NA	3	3	9	2	1
Fallon	NA	NA	NA	New Farm Crops Ltd	NA	NA	1	6	NA	NA	NA	6	6	5	NA	1	NA	2	NA	7	6	7	2	NA	NA	2	NA	5	4	1	2	1
Fanfare	NA	1171	NA	Zeneca Seeds UK Ltd	1	NA	9	5	NA	NA	NA	5	7	5	NA	1	NA	6	NA	6	5	5	2	3	NA	2	NA	7	4	9	2	1
Fay	NA	NA	NA	NA	1	NA	9	1	NA	NA	NA	3	5	2	NA	1	NA	4	NA	7	6	5	2	1	2	2	NA	5	6	1	2	1
Felicie	NA	1091	NA	KWS UK Ltd	NA	NA	1	7	NA	5	NA	5	6	1	NA	1	NA	6	NA	7	5	5	2	NA	NA	2	NA	3	1	1	1	3
Fenella	NA	NA	NA	The Miln Marsters Group Ltd	NA	NA	1	7	NA	NA	NA	7	6	9	NA	1	NA	6	NA	7	5	NA	2	NA	NA	2	NA	7	4	1	2	1
Fergie	NA	NA	NA	New Farm Crops Ltd	NA	NA	1	5	NA	NA	NA	5	5	7	NA	1	NA	2	NA	7	4	3	2	NA	NA	2	NA	5	4	1	2	3
Ferment	NA	1356	NA	New Farm Crops Ltd	NA	NA	1	7	NA	6	NA	6	5	3	NA	1	NA	2	NA	7	5	5	2	NA	NA	1	NA	6	5	1	2	3
Feronia	NA	NA	NA	Svalof Weibull AB	NA	NA	1	3	NA	NA	NA	3	6	5	NA	1	NA	4	NA	7	7	NA	2	NA	NA	2	NA	3	4	1	NA	3
Fiesta	NA	NA	NA	Limagrain UK Ltd	3	NA	9	7	NA	5	NA	5	4	7	NA	1	NA	4	NA	7	4	2	2	NA	NA	2	NA	5	4	1	2	1
Fighter	NA	947	NA	Limagrain UK Ltd	3	NA	9	1	NA	6	NA	1	7	7	NA	1	NA	2	NA	5	6	4	2	NA	NA	2	NA	1	9	1	2	1
Finch	NA	1122	NA	Cambridge Plant Breeders Ltd	1	NA	1	5	NA	6	NA	5	6	2	NA	1	NA	2	NA	6	7	3	2	NA	NA	2	NA	5	3	1	2	1
Finesse	NA	NA	NA	Zeneca Seeds UK Ltd	1	NA	9	6	NA	6	NA	5	6	7	NA	1	NA	4	NA	7	5	3	2	NA	NA	2	NA	4	4	1	2	1
Firecrest	NA	NA	NA	Rothwell Plant Breeders Ltd	NA	NA	1	7	NA	NA	NA	7	6	7	NA	1	NA	6	NA	7	3	NA	2	NA	NA	2	NA	7	4	1	2	3
Firefly	NA	1059	NA	Zeneca Seeds UK Ltd	1	NA	9	7	NA	3	NA	7	2	7	NA	1	NA	3	NA	5	7	7	2	1	NA	2	NA	6	3	1	2	1
Firefoxx	NA	NA	NA	NA	1	NA	1	6	NA	NA	NA	6	5	2	NA	1	NA	3	NA	7	7	7	1	NA	2	1	NA	4	1	1	2	3
Flagon	NA	1910	NA	New Farm Crops Ltd	1	NA	9	1	NA	NA	NA	3	4	5	NA	1	NA	4	NA	5	4	3	2	3	NA	2	NA	1	3	1	2	1
Flamenco	NA	NA	NA	Secobra Recherches	NA	NA	9	1	NA	NA	NA	1	5	7	NA	1	NA	2	NA	7	6	5	2	NA	NA	2	NA	1	4	1	2	1
Flare	NA	NA	NA	Nickerson RPB	NA	NA	1	7	NA	NA	NA	7	7	9	NA	1	NA	3	NA	7	5	NA	2	NA	NA	2	NA	7	1	9	2	3
Florentine	NA	2392	NA	Senova Limited	1	NA	9	6	NA	NA	NA	5	2	2	NA	1	NA	5	NA	5	6	5	1	NA	NA	2	NA	5	3	1	2	1
Flute	NA	1386	NA	Plant Breeding International Cambridge	3	NA	9	5	NA	3	NA	6	3	4	NA	1	NA	6	NA	7	6	3	2	NA	NA	2	NA	7	5	1	2	1
Flyer	NA	NA	NA	NA	1	NA	1	3	NA	NA	NA	6	5	1	NA	1	NA	5	NA	7	6	2	1	NA	2	1	NA	5	1	1	2	3
Foma	NA	NA	NA	NA	NA	NA	1	3	NA	3	NA	3	NA	1	NA	1	NA	4	NA	NA	3	NA	2	NA	NA	1	NA	3	9	NA	NA	3
Forensic	NA	2274	NA	Syngenta Seeds Ltd	1	NA	1	7	NA	NA	NA	6	4	3	NA	1	NA	5	NA	7	4	5	2	3	NA	1	NA	4	1	1	2	3
Forester	NA	NA	NA	Plant Breeding International Cambridge	NA	NA	1	1	NA	7	NA	1	4	1	NA	1	NA	6	NA	7	4	1	2	NA	NA	2	NA	1	1	1	2	3
Fractal	NA	1375	NA	Plant Breeding International Cambridge	NA	NA	1	3	NA	6	NA	3	5	2	NA	1	NA	3	NA	7	6	5	2	NA	NA	2	NA	3	3	1	2	3
Francin	NA	NA	NA	NA	1	NA	1	4	NA	NA	NA	3	6	2	NA	1	NA	6	NA	6	3	3	2	2	NA	2	NA	3	3	1	2	3
Franka	NA	NA	NA	NA	NA	NA	9	1	NA	NA	NA	1	3	7	NA	2	NA	NA	NA	7	5	3	NA	NA	NA	2	NA	1	9	1	2	1
Franklin	NA	1200	NA	Dept. of Primary Industry, Tasmania	NA	NA	1	7	NA	4	NA	6	3	5	NA	1	NA	6	NA	7	4	1	2	NA	NA	2	NA	5	6	1	2	3
Freegold	NA	NA	NA	McGill & Smith, Ayr	NA	NA	1	3	NA	NA	NA	3	7	2	NA	1	NA	7	NA	7	3	NA	2	NA	NA	2	NA	3	1	9	1	3
Freja	NA	NA	NA	Swedish Seed Association	NA	NA	1	3	NA	NA	NA	3	6	9	NA	1	NA	6	NA	7	5	NA	2	NA	NA	2	NA	3	9	1	NA	3
Frolic	NA	NA	NA	New Farm Crops Ltd	3	NA	1	6	NA	5	NA	5	4	7	NA	1	NA	2	NA	7	4	4	2	NA	NA	2	NA	5	1	1	2	1
Funky	NA	2807	NA	NA	1	NA	9	1	NA	NA	NA	1	7	2	NA	2	NA	7	NA	7	4	5	NA	NA	3	2	NA	1	9	9	2	1
Gaelic	NA	NA	NA	Maison Florimond Desprez, France	3	NA	9	1	NA	7	NA	1	7	1	NA	1	NA	6	NA	7	7	6	2	NA	NA	2	NA	1	9	1	2	1
Garner	NA	2335	NA	Syngenta Seeds Ltd	1	NA	1	7	NA	NA	NA	7	5	2	NA	1	NA	2	NA	7	4	3	1	NA	NA	2	NA	7	1	1	2	3
Gaulois	NA	827	NA	Maison Florimond Desprez, France	3	NA	9	3	NA	6	NA	4	6	7	NA	2	NA	3	NA	7	4	2	NA	NA	NA	NA	NA	5	NA	NA	NA	1
Geneva	NA	NA	NA	Limagrain UK Ltd	1	NA	9	1	NA	5	NA	1	5	5	NA	1	NA	2	NA	6	7	5	2	NA	NA	2	NA	1	3	1	2	1
Genie	NA	2469	NA	NA	1	NA	1	7	NA	NA	NA	7	6	1	NA	1	NA	5	NA	7	4	1	2	3	NA	1	NA	3	1	1	2	3
Georgie	NA	NA	NA	Rothwell Plant Breeders Ltd	NA	NA	1	3	NA	NA	NA	3	5	9	NA	1	NA	2	NA	7	5	NA	2	NA	NA	2	NA	3	1	1	2	3
Georgina	NA	NA	NA	NA	1	NA	1	6	NA	NA	NA	5	5	3	NA	1	NA	4	NA	7	5	5	1	NA	2	2	NA	4	1	1	2	3
Gerbel	NA	NA	NA	Maison Florimond Desprez, France	NA	NA	9	7	NA	7	NA	7	5	9	NA	2	NA	3	NA	7	5	3	NA	NA	NA	NA	NA	7	NA	NA	NA	1
Gerkra	NA	NA	NA	G Kraai, Holland	NA	NA	1	3	NA	NA	NA	3	6	9	NA	1	NA	4	NA	7	5	NA	2	NA	NA	2	NA	3	4	1	1	3
Gleam	NA	1228	NA	New Farm Crops Ltd	1	NA	9	1	NA	5	NA	1	6	5	NA	1	NA	2	NA	5	6	3	2	NA	NA	2	NA	1	5	9	2	1
Golden Promise	NA	235	NA	Zeneca Seeds UK Ltd	1	NA	1	7	NA	NA	NA	5	7	1	NA	1	NA	6	NA	3	4	2	2	3	NA	2	NA	5	1	1	1	3
Goldfield	NA	NA	NA	David Miln & co Ltd	NA	NA	1	3	NA	NA	NA	3	7	1	NA	1	NA	4	NA	3	3	NA	2	NA	NA	2	NA	3	7	1	2	3
Goldie	NA	1101	NA	Svalof Weibull AB	NA	NA	1	5	NA	5	NA	5	7	7	NA	1	NA	2	NA	7	4	3	2	NA	NA	2	NA	5	1	1	2	3
Goldmarker	NA	NA	NA	The Miln Marsters Group Ltd	NA	NA	1	3	NA	NA	NA	3	6	1	NA	1	NA	2	NA	3	7	NA	2	NA	NA	2	NA	3	4	1	2	3
Goldrush	NA	1381	NA	SW Seed Ltd	1	NA	9	7	NA	5	NA	5	5	7	NA	1	NA	NA	NA	5	5	3	2	NA	NA	2	NA	7	3	1	2	1
Goldspear	NA	NA	NA	The Miln Marsters Group Ltd	NA	NA	1	3	NA	NA	NA	3	6	1	NA	1	NA	2	NA	3	7	NA	2	NA	NA	2	NA	3	4	1	2	3
Golf	NA	421	NA	Limagrain UK Ltd	1	NA	1	6	NA	NA	NA	5	7	4	NA	1	NA	2	NA	7	4	6	2	3	NA	2	NA	6	1	1	2	3
Graphic	NA	NA	NA	Plant Breeding International Cambridge	NA	NA	1	5	NA	5	NA	4	3	2	NA	1	NA	6	NA	7	6	5	1	NA	NA	2	NA	5	4	1	2	3
Grit	NA	NA	NA	Veb Saat-U-Pflanzgut	NA	NA	1	4	NA	5	NA	4	5	3	NA	1	NA	2	NA	7	4	3	2	NA	NA	2	NA	4	3	1	2	3
Gulliver	NA	2995	NA	NA	1	NA	1	6	NA	NA	NA	3	6	2	NA	1	NA	4	NA	7	5	5	1	NA	2	2	NA	5	1	1	2	3
Gypsy	NA	884	NA	Zeneca Seeds UK Ltd	3	NA	9	7	NA	6	NA	6	7	7	NA	1	NA	4	NA	7	4	4	2	NA	NA	2	NA	7	5	1	2	1
Hacker	NA	2627	NA	NA	1	NA	1	NA	NA	NA	NA	5	5	1	NA	1	NA	5	NA	6	4	5	2	3	NA	1	NA	5	3	1	2	3
Haka	NA	1528	NA	KWS UK Ltd	1	NA	9	5	NA	NA	NA	7	7	2	NA	1	NA	2	NA	7	5	4	1	NA	NA	2	NA	9	4	9	2	1
Halcyon	NA	NA	NA	Plant Breeding International Cambridge	3	NA	9	5	NA	5	NA	5	5	5	NA	1	NA	4	NA	7	6	4	2	NA	NA	2	NA	5	4	1	2	1
Hambo	NA	NA	NA	NA	1	NA	1	7	NA	NA	NA	6	7	5	NA	1	NA	4	NA	7	6	5	1	NA	2	2	NA	7	1	1	2	3
Hanna	NA	1184	NA	Saatzucht Bauer GmbH	3	NA	9	6	NA	5	NA	3	5	5	NA	1	NA	6	NA	7	5	7	2	NA	NA	1	NA	7	5	1	2	1
Harlequin	NA	2583	NA	NA	3	NA	9	1	NA	NA	NA	1	4	3	NA	1	NA	3	NA	5	5	5	2	1	NA	2	NA	1	3	9	2	1
Hart	NA	836	NA	Plant Breeding International Cambridge	1	NA	1	7	NA	NA	NA	5	6	5	NA	1	NA	4	NA	7	5	4	2	3	NA	2	NA	4	3	1	2	3
Hassan	NA	NA	NA	Cebeco Holland	NA	NA	1	3	NA	NA	NA	3	7	7	NA	1	NA	6	NA	7	3	NA	2	NA	NA	2	NA	3	4	1	2	3
Havilla	NA	NA	NA	Cebeco Holland	NA	NA	1	6	NA	NA	NA	6	7	7	NA	1	NA	2	NA	7	5	NA	2	NA	NA	2	NA	6	1	1	2	3
Haydn	NA	NA	NA	Limagrain UK Ltd	NA	NA	1	6	NA	5	NA	5	6	2	NA	1	NA	5	NA	7	5	7	1	NA	NA	2	NA	7	3	1	2	3
Heligan	NA	1402	NA	KWS UK Ltd	1	NA	1	1	NA	NA	NA	1	4	5	NA	1	NA	2	NA	7	6	3	1	NA	NA	2	NA	1	4	1	2	1
Hemingway	NA	2640	NA	NA	1	NA	1	NA	NA	NA	NA	5	6	2	NA	1	NA	3	NA	6	6	3	1	NA	NA	1	NA	5	3	1	2	3
Henni	NA	1307	NA	Nordsaat Saatzucht GmBH	NA	NA	1	7	NA	7	NA	6	7	2	NA	1	NA	6	NA	7	4	3	1	NA	NA	2	NA	7	3	1	2	3
Heriot	NA	NA	NA	Scottish Crop Research Institute	NA	NA	1	7	NA	NA	NA	7	5	3	NA	1	NA	2	NA	7	5	3	2	NA	NA	2	NA	7	4	1	2	3
Heritage	NA	NA	NA	NA	NA	NA	1	7	NA	NA	NA	3	6	2	NA	1	NA	2	NA	7	6	6	2	NA	NA	2	NA	3	1	1	2	3
Heron	NA	1107	NA	Zeneca Seeds UK Ltd	NA	NA	1	7	NA	5	NA	5	5	1	NA	1	NA	6	NA	7	6	4	2	NA	NA	1	NA	3	1	1	2	3
Hiverac	NA	2899	NA	NA	1	NA	9	1	NA	NA	NA	1	7	2	NA	1	NA	3	NA	4	7	4	1	NA	2	2	NA	1	9	1	2	1
Houston	NA	1981	NA	Limagrain UK Ltd	3	NA	9	1	NA	NA	NA	1	7	4	NA	1	NA	7	NA	7	6	3	2	2	NA	2	NA	1	9	1	2	1
Hunter	NA	NA	NA	Cereal Station, Ballincurra, Eire	NA	NA	1	3	NA	NA	NA	3	5	9	NA	1	NA	2	NA	7	5	NA	2	NA	NA	2	NA	3	4	1	NA	3
Husky	NA	2429	NA	NA	1	NA	1	NA	NA	NA	NA	6	6	2	NA	1	NA	5	NA	5	3	3	2	3	NA	1	NA	5	1	1	2	3
Hydra	NA	2031	NA	Limagrain UK Ltd	1	NA	1	5	NA	NA	NA	6	6	3	NA	1	NA	5	NA	7	6	5	2	3	NA	2	NA	5	1	1	2	3
Iconic	NA	NA	NA	NA	1	NA	1	5	NA	NA	NA	6	5	3	NA	1	NA	4	NA	7	5	5	1	NA	2	1	NA	5	1	1	2	3
Igri	NA	NA	NA	Dr J Ackermann and Co.	3	NA	9	6	NA	6	NA	6	3	9	NA	1	NA	4	NA	7	6	4	2	NA	NA	2	NA	6	4	1	2	1
Ilka	NA	NA	NA	Veb Saat-U-Pflanzgut	NA	NA	1	5	NA	NA	NA	5	4	5	NA	1	NA	4	NA	7	4	3	2	NA	NA	2	NA	4	4	1	2	3
Imber	NA	NA	NA	Arthur Guiness Son & Co	NA	NA	1	3	NA	NA	NA	3	6	9	NA	1	NA	2	NA	7	5	NA	2	NA	NA	2	NA	3	4	1	2	3
Impact	NA	NA	NA	Dr J Ackermann and Co.	NA	NA	9	6	NA	NA	NA	6	5	7	NA	1	NA	4	NA	7	5	5	2	NA	NA	2	NA	6	4	1	2	1
Impala	NA	NA	NA	Combined Cereal Breeders, MGH, Holland	NA	NA	1	3	NA	NA	NA	3	1	7	NA	1	NA	4	NA	7	5	NA	2	NA	NA	2	NA	3	4	1	NA	3
Infinium	NA	2695	NA	NA	1	NA	1	NA	NA	NA	NA	5	6	1	NA	1	NA	5	NA	7	4	3	2	3	NA	1	NA	5	3	1	2	3
Ingrid	NA	NA	NA	NA	NA	NA	1	NA	NA	NA	NA	3	NA	2	NA	1	NA	3	NA	NA	7	NA	2	NA	NA	2	NA	3	1	NA	NA	3
Inis	NA	NA	NA	Dr J Ackermann and Co.	NA	NA	1	3	NA	NA	NA	3	6	9	NA	1	NA	2	NA	7	5	NA	2	NA	NA	2	NA	3	4	1	NA	3
Intrepid	NA	2795	NA	NA	1	NA	1	NA	NA	NA	NA	5	5	1	NA	1	NA	5	NA	7	3	5	1	NA	NA	2	NA	6	3	1	2	3
Intro	NA	1071	NA	Zelder B.V.	1	NA	9	1	NA	NA	NA	1	3	7	NA	1	NA	5	NA	7	6	5	1	NA	NA	2	NA	1	4	1	2	1
Invictus	NA	2681	NA	NA	1	NA	1	NA	NA	NA	NA	7	7	4	NA	1	NA	4	NA	5	5	5	1	NA	NA	1	NA	6	3	1	2	3
Jaspa	NA	NA	NA	NA	1	NA	1	6	NA	NA	NA	6	6	2	NA	1	NA	4	NA	7	5	5	1	NA	2	1	NA	5	1	1	2	3
Javelin	NA	NA	NA	Maison Florimond Desprez, France	NA	NA	1	6	NA	NA	NA	6	5	5	NA	1	NA	2	NA	7	5	6	2	NA	NA	2	NA	6	9	1	2	3
Jeanie	NA	NA	NA	NA	1	NA	9	6	NA	NA	NA	6	6	5	NA	1	NA	4	NA	5	5	5	1	NA	2	2	NA	7	3	1	2	1
Jenga	NA	NA	NA	NA	1	NA	1	7	NA	NA	NA	6	3	1	NA	1	NA	2	NA	7	7	1	2	3	NA	1	NA	5	1	1	2	3
Jersey	NA	1870	NA	Cebeco Zaden BV	1	NA	1	5	NA	NA	NA	6	4	5	NA	1	NA	5	NA	7	4	3	2	3	NA	2	NA	9	4	1	2	3
Jettoo	NA	2821	NA	NA	1	NA	9	5	NA	NA	NA	3	5	4	NA	2	NA	5	NA	7	6	4	NA	NA	3	2	NA	3	9	1	2	1
Jewel	NA	1320	NA	Limagrain UK Ltd	1	NA	9	1	NA	NA	NA	1	3	3	NA	1	NA	2	NA	7	7	5	2	1	NA	2	NA	1	3	1	2	1
Jolika	NA	NA	NA	Syngenta Seeds Ltd	1	NA	1	5	NA	NA	NA	6	4	3	NA	1	NA	2	NA	7	4	3	2	3	NA	2	NA	4	1	1	2	3
Joline	NA	NA	NA	Limagrain UK Ltd	NA	NA	1	7	NA	6	NA	5	5	3	NA	1	NA	5	NA	7	4	6	2	NA	NA	2	NA	4	3	9	2	3
Jordan	NA	3041	NA	NA	1	NA	9	1	NA	NA	NA	3	3	3	NA	1	NA	3	NA	5	5	6	1	NA	2	2	NA	1	3	1	2	1
Julia	NA	NA	NA	Cebeco Holland	NA	NA	1	3	NA	NA	NA	3	7	7	NA	1	NA	4	NA	7	5	NA	2	NA	NA	2	NA	3	4	1	2	3
Jungle	NA	NA	NA	Secobra Recherches	3	NA	9	1	NA	NA	NA	1	6	3	NA	1	NA	6	NA	7	5	4	2	3	NA	2	NA	2	4	9	2	1
Juno	NA	1157	NA	Plant Breeding International Cambridge	NA	NA	1	6	NA	7	NA	6	7	2	NA	1	NA	2	NA	7	4	3	2	NA	NA	2	NA	7	3	1	2	3
Jupiter	NA	NA	NA	Plant Breeding Institute, Cambridge	NA	NA	1	7	NA	NA	NA	5	7	9	NA	1	NA	2	NA	7	5	NA	NA	NA	NA	2	NA	5	4	1	2	NA
Karioka	NA	NA	NA	SA Momont Hennette	1	NA	9	1	NA	NA	NA	3	4	3	NA	2	NA	3	NA	7	6	5	NA	NA	NA	NA	NA	2	NA	NA	NA	1
Karisma	NA	1001	NA	Plant Breeding Institute, Cambridge	NA	NA	9	5	NA	6	NA	5	5	5	NA	1	NA	4	NA	5	6	5	2	NA	NA	2	NA	5	1	1	2	1
Kaskade	NA	NA	NA	Bayerische Pflantzenzucht Gesellschaft	NA	NA	9	5	NA	NA	NA	5	5	7	NA	1	NA	6	NA	7	5	3	2	NA	NA	2	NA	5	9	1	2	1
Kathmandu	NA	2755	NA	NA	1	NA	9	1	NA	NA	NA	1	4	3	NA	1	NA	3	NA	5	6	7	1	NA	NA	2	NA	1	9	1	2	1
Keg	NA	NA	NA	Rothwell Plant Breeders Ltd	NA	NA	1	3	NA	NA	NA	3	7	7	NA	1	NA	4	NA	7	4	NA	2	NA	NA	2	NA	3	4	1	2	3
Kelim	NA	2566	NA	NA	1	NA	1	NA	NA	NA	NA	5	6	2	NA	1	NA	3	NA	7	5	2	1	NA	NA	1	NA	7	3	1	2	3
Kerstin	NA	2620	NA	NA	1	NA	1	7	NA	NA	NA	7	7	5	NA	1	NA	5	NA	7	4	6	1	NA	NA	2	NA	5	3	1	2	3
Kestrel	NA	1705	NA	Limagrain UK Ltd	1	NA	9	1	NA	NA	NA	1	3	8	NA	1	NA	2	NA	7	4	4	1	NA	NA	2	NA	1	4	9	2	1
Kingston	NA	1799	NA	Limagrain UK Ltd	3	NA	9	7	NA	NA	NA	9	3	5	NA	1	NA	2	NA	6	5	6	2	2	NA	2	NA	9	4	9	2	1
Kira	NA	733	NA	Dr J Ackermann and Co.	3	NA	9	3	NA	5	NA	3	1	5	NA	1	NA	2	NA	7	6	6	2	NA	NA	2	NA	1	3	1	2	1
Kirsty	NA	1748	NA	Nordsaat Saatzucht GmBH	1	NA	1	9	NA	NA	NA	6	6	NA	NA	1	NA	2	NA	7	5	3	1	NA	NA	2	NA	7	1	1	2	3
Klaxon	NA	456	NA	Limagrain UK Ltd	NA	NA	1	5	NA	6	NA	5	5	3	NA	1	NA	2	NA	7	4	5	2	NA	NA	2	NA	5	1	9	2	3
Knightsbridge	NA	NA	NA	Nickerson Research International GEIE	1	NA	1	6	NA	NA	NA	6	3	3	NA	1	NA	5	NA	7	5	3	2	3	NA	2	NA	5	1	1	2	3
Koala	NA	NA	NA	NA	NA	NA	NA	NA	NA	NA	NA	NA	5	NA	NA	1	NA	6	NA	7	6	3	NA	NA	NA	2	NA	NA	3	1	2	NA
Koru	NA	NA	NA	Rothwell Plant Breeders Ltd	NA	NA	1	7	NA	NA	NA	7	5	9	NA	1	NA	2	NA	7	5	NA	2	NA	NA	2	NA	7	4	9	2	3
Kristina	NA	NA	NA	Swedish Seed Association	NA	NA	1	3	NA	NA	NA	3	6	7	NA	1	NA	6	NA	7	5	NA	2	NA	NA	2	NA	3	4	1	2	3
Krona	NA	NA	NA	Saatzucht Agrar GmbH	NA	NA	1	3	NA	6	NA	1	4	2	NA	1	NA	2	NA	7	5	4	2	NA	NA	2	NA	1	4	1	2	3
KWS Astaire	NA	2877	NA	NA	3	NA	9	1	NA	NA	NA	1	7	2	NA	2	NA	5	NA	7	6	6	NA	NA	3	2	NA	1	9	1	2	1
KWS Carbis	NA	2802	NA	NA	3	NA	9	1	NA	NA	NA	1	4	3	NA	1	NA	3	NA	5	6	7	1	NA	2	2	NA	1	3	9	2	1
KWS Caribou	NA	2967	NA	NA	1	NA	1	1	NA	NA	NA	1	4	3	NA	1	NA	4	NA	5	7	6	1	NA	2	2	NA	1	3	1	2	1
KWS Cashmere	NA	2849	NA	NA	1	NA	1	5	NA	NA	NA	5	5	1	NA	1	NA	3	NA	6	5	3	1	NA	3	1	NA	4	3	1	2	3
KWS Cassia	NA	2309	NA	CPB Twyford Ltd	3	NA	9	1	NA	NA	NA	1	4	3	NA	1	NA	NA	NA	7	3	3	1	NA	NA	2	NA	1	1	9	2	1
KWS Creswell	NA	2804	NA	NA	1	NA	9	1	NA	NA	NA	1	3	4	NA	1	NA	3	NA	6	7	7	1	NA	2	2	NA	1	6	1	2	1
KWS Elsie	NA	2993	NA	NA	1	NA	1	6	NA	NA	NA	5	6	4	NA	1	NA	5	NA	7	3	5	2	3	2	1	NA	4	1	1	2	3
KWS Faro	NA	2970	NA	NA	1	NA	9	3	NA	NA	NA	3	3	3	NA	2	NA	7	NA	5	5	2	NA	NA	1	2	NA	2	6	1	2	1
KWS Gimlet	NA	2969	NA	NA	1	NA	1	1	NA	NA	NA	1	5	5	NA	1	NA	3	NA	5	7	7	1	NA	2	2	NA	1	4	1	2	1
KWS Glacier	NA	2523	NA	NA	3	NA	9	1	NA	NA	NA	1	6	2	NA	1	NA	4	NA	7	6	4	2	NA	NA	2	NA	1	3	9	2	1
KWS Hawking	NA	3050	NA	NA	1	NA	1	1	NA	NA	NA	1	4	3	NA	1	NA	4	NA	5	6	7	1	NA	2	2	NA	1	3	1	2	1
KWS Infinity	NA	2650	NA	NA	1	NA	9	1	NA	NA	NA	1	5	2	NA	1	NA	2	NA	7	5	5	1	NA	NA	2	NA	1	4	1	2	1
KWS Irina	NA	2613	NA	NA	1	NA	1	NA	NA	NA	NA	5	6	1	NA	1	NA	5	NA	5	5	5	1	NA	NA	2	NA	6	1	1	2	3
KWS Joy	NA	2521	NA	NA	1	NA	9	1	NA	NA	NA	1	5	2	NA	1	NA	5	NA	5	7	7	2	2	NA	1	NA	1	8	1	2	1
KWS Loxanne	NA	2852	NA	NA	1	NA	1	6	NA	NA	NA	5	7	3	NA	1	NA	7	NA	7	4	3	1	NA	2	2	NA	5	1	1	2	3
KWS Meridian	NA	2436	NA	KWS Lochow GMBH	1	NA	9	1	NA	NA	NA	1	6	3	NA	2	NA	4	NA	7	5	7	NA	NA	3	2	NA	1	9	1	2	1
KWS Moselle	NA	2879	NA	NA	1	NA	9	1	NA	NA	NA	1	6	2	NA	1	NA	3	NA	5	5	5	1	NA	2	2	NA	1	1	9	2	1
KWS Orphelia	NA	2573	NA	NA	NA	NA	1	5	NA	NA	NA	6	6	1	NA	1	NA	5	NA	6	6	4	1	NA	NA	2	NA	5	1	1	2	3
KWS Orwell	NA	2728	NA	NA	1	NA	9	1	NA	NA	NA	1	3	2	NA	1	NA	3	NA	6	7	5	1	NA	NA	2	NA	1	3	1	2	1
KWS Patriot	NA	3051	NA	NA	1	NA	9	1	NA	NA	NA	1	4	3	NA	1	NA	5	NA	5	4	5	1	NA	2	2	NA	1	1	1	2	1
KWS Rose	NA	2730	NA	NA	1	NA	9	1	NA	NA	NA	1	7	3	NA	1	NA	3	NA	5	6	5	2	2	NA	2	NA	1	6	1	2	1
KWS Sassy	NA	2771	NA	NA	1	NA	1	7	NA	NA	NA	5	7	1	NA	1	NA	5	NA	7	5	3	2	3	NA	2	NA	3	1	1	2	3
KWS Spectra	NA	2705	NA	NA	1	NA	1	7	NA	NA	NA	5	6	1	NA	1	NA	3	NA	7	4	3	1	NA	NA	1	NA	5	1	1	2	3
KWS Terrier	NA	3052	NA	NA	3	NA	1	1	NA	NA	NA	1	1	4	NA	1	NA	3	NA	5	5	6	1	NA	2	2	NA	1	4	9	2	1
KWS Tower	NA	2725	NA	NA	1	NA	9	1	NA	NA	NA	1	3	1	NA	1	NA	3	NA	5	7	7	1	NA	NA	2	NA	1	6	1	2	1
KWS Vitara	NA	2706	NA	NA	1	NA	1	5	NA	NA	NA	5	7	3	NA	1	NA	3	NA	7	5	5	1	NA	NA	1	NA	5	1	1	2	3
Kym	NA	NA	NA	Nickerson RPB	NA	NA	1	6	NA	NA	NA	6	NA	7	NA	1	NA	2	NA	7	5	6	2	NA	NA	2	NA	6	4	1	2	3
Lami	NA	NA	NA	Sejet Plant Breeding	NA	NA	1	3	NA	NA	NA	3	7	7	NA	1	NA	2	NA	7	3	NA	2	NA	NA	1	NA	3	9	1	2	3
Landlord	NA	1293	NA	New Farm Crops Ltd	NA	NA	1	5	NA	5	NA	4	4	5	NA	1	NA	5	NA	7	6	5	2	NA	NA	1	NA	4	3	1	2	3
Laureate	NA	2780	NA	NA	1	NA	1	NA	NA	NA	NA	5	6	1	NA	1	NA	5	NA	7	7	6	1	NA	NA	1	NA	5	1	1	2	3
Laurel	NA	1456	NA	New Farm Crops Ltd	1	NA	9	7	NA	4	NA	5	3	5	NA	1	NA	6	NA	7	6	5	2	NA	NA	2	NA	6	2	1	2	1
Leonie	NA	1471	NA	Nordsaat Saatzucht GmBH	3	NA	9	5	NA	NA	NA	3	3	5	NA	1	NA	5	NA	7	6	6	1	NA	NA	1	NA	5	3	1	2	1
LG Diablo	NA	2907	NA	NA	1	NA	1	7	NA	NA	NA	5	7	2	NA	1	NA	5	NA	7	6	4	1	NA	2	1	NA	5	1	1	2	3
LG Enchant	NA	NA	NA	NA	1	NA	1	7	NA	NA	NA	6	7	2	NA	1	NA	5	NA	7	6	5	1	NA	2	1	NA	5	1	1	2	3
LG Flynn	NA	2974	NA	NA	1	NA	9	7	NA	NA	NA	8	4	3	NA	1	NA	3	NA	5	7	6	1	NA	2	2	NA	7	6	1	2	1
LG Furlong	NA	3097	NA	NA	1	NA	1	7	NA	NA	NA	6	5	1	NA	1	NA	4	NA	7	5	3	1	NA	2	2	NA	5	1	1	2	3
LG Goddess	NA	2999	NA	NA	1	NA	1	5	NA	NA	NA	5	7	2	NA	1	NA	6	NA	7	7	3	1	NA	2	1	NA	6	1	1	2	3
LG Inventor	NA	NA	NA	NA	1	NA	1	1	NA	NA	NA	1	5	3	NA	1	NA	4	NA	5	5	6	1	NA	2	2	NA	1	1	1	2	1
LG Lodestar	NA	NA	NA	NA	1	NA	1	7	NA	NA	NA	5	7	2	NA	1	NA	5	NA	7	6	3	1	NA	NA	1	NA	3	3	1	2	3
LG Mermaid	NA	NA	NA	NA	1	NA	1	NA	NA	NA	NA	5	7	2	NA	1	NA	5	NA	6	5	3	1	NA	2	1	NA	5	1	1	2	3
LG Mojito	NA	NA	NA	NA	1	NA	1	6	NA	NA	NA	5	6	5	NA	1	NA	5	NA	7	6	4	1	NA	2	1	NA	5	1	1	2	3
LG Mountain	NA	2976	NA	NA	3	NA	9	1	NA	NA	NA	1	6	3	NA	1	NA	5	NA	5	5	6	1	NA	2	2	NA	1	1	9	2	1
LG Opera	NA	2845	NA	NA	1	NA	1	7	NA	NA	NA	5	6	2	NA	1	NA	3	NA	6	5	4	1	NA	3	1	NA	6	3	1	2	3
LG Rapture	NA	2809	NA	NA	3	NA	9	1	NA	NA	NA	1	5	2	NA	1	NA	5	NA	5	5	4	1	NA	2	2	NA	1	3	1	2	1
LG Rockstar	NA	2847	NA	NA	1	NA	1	7	NA	NA	NA	4	7	2	NA	1	NA	5	NA	7	5	4	2	3	2	1	NA	4	3	1	2	3
LG Serengeti	NA	NA	NA	NA	NA	NA	1	3	NA	NA	NA	6	5	2	NA	1	NA	4	NA	7	5	5	1	NA	2	1	NA	5	1	1	2	3
LG Sunset	NA	NA	NA	NA	1	NA	1	NA	NA	NA	NA	3	5	2	NA	1	NA	5	NA	5	5	4	1	NA	2	1	NA	4	1	1	2	3
LG Tomahawk	NA	2901	NA	NA	1	NA	1	7	NA	NA	NA	5	6	1	NA	1	NA	7	NA	7	6	4	1	NA	2	1	NA	5	1	1	2	3
Libra	NA	2890	NA	NA	2	NA	9	6	NA	NA	NA	5	5	3	NA	2	NA	5	NA	3	5	4	NA	NA	NA	2	NA	5	9	9	2	1
Liebniz	NA	NA	NA	KWS Lochow GMBH	3	NA	9	6	NA	NA	NA	3	5	3	NA	2	NA	2	NA	7	5	1	NA	NA	NA	NA	NA	3	NA	NA	NA	1
Limona	NA	2857	NA	NA	3	NA	1	4	NA	NA	NA	3	6	2	NA	1	NA	3	NA	6	6	6	1	NA	2	1	NA	1	3	1	2	3
Linden	NA	1415	NA	New Farm Crops Ltd	NA	NA	1	6	NA	7	NA	5	5	4	NA	1	NA	2	NA	7	5	3	2	NA	NA	2	NA	5	3	1	2	3
Linnet	NA	1127	NA	Limagrain UK Ltd	1	NA	1	7	NA	3	NA	5	7	7	NA	1	NA	2	NA	5	7	5	2	NA	NA	2	NA	5	4	1	2	1
Linus	NA	1369	NA	Svalof Weibull AB	NA	NA	1	5	NA	7	NA	3	6	3	NA	1	NA	2	NA	7	4	3	2	NA	NA	2	NA	4	1	1	2	3
Livet	NA	1349	NA	Scottish Crop Research Institute	NA	NA	1	6	NA	7	NA	5	5	1	NA	1	NA	6	NA	7	5	5	2	NA	NA	2	NA	3	3	1	2	3
Lofa Abed	NA	NA	NA	Abed PBS, Sollested, Denmark	NA	NA	1	3	NA	NA	NA	3	6	9	NA	1	NA	2	NA	7	5	NA	2	NA	NA	2	NA	3	4	1	2	3
Lotus	NA	NA	NA	Nickerson RPB	NA	NA	1	5	NA	NA	NA	4	5	5	NA	1	NA	2	NA	7	5	5	2	NA	NA	2	NA	3	1	1	2	3
Lucienne	NA	2885	NA	NA	3	NA	9	6	NA	NA	NA	5	3	3	NA	2	NA	6	NA	7	7	4	NA	NA	2	2	NA	3	9	9	2	1
Luke	NA	NA	NA	Rothwell Plant Breeders Ltd	NA	NA	1	3	NA	NA	NA	3	7	7	NA	1	NA	2	NA	7	5	NA	2	NA	NA	2	NA	3	4	9	2	3
Luther	NA	NA	NA	NA	1	NA	1	6	NA	NA	NA	6	7	4	NA	1	NA	5	NA	7	5	4	1	NA	2	1	NA	7	1	1	2	3
Mackie	NA	2955	NA	NA	1	NA	9	1	NA	NA	NA	1	4	2	NA	1	NA	5	NA	5	7	6	1	NA	2	2	NA	1	4	1	2	1
Madras	NA	1364	NA	KWS Lochow GMBH	NA	NA	1	7	NA	NA	NA	6	5	7	NA	1	NA	4	NA	7	4	3	2	NA	NA	2	NA	6	3	9	2	3
Magellan	NA	NA	NA	NA	1	NA	1	NA	NA	NA	NA	6	6	3	NA	1	NA	5	NA	6	5	3	2	3	NA	1	NA	4	3	1	2	3
Magie	NA	560	NA	Ets Ringot	1	NA	9	1	NA	7	NA	1	5	5	NA	1	NA	4	NA	7	5	5	2	NA	NA	2	NA	1	1	1	2	1
Magnata	NA	NA	NA	NA	1	NA	1	NA	NA	NA	NA	6	6	3	NA	1	NA	5	NA	7	4	5	1	NA	2	2	NA	6	1	1	2	3
Magnum	NA	NA	NA	The Miln Marsters Group Ltd	NA	NA	1	3	NA	NA	NA	3	5	7	NA	1	NA	2	NA	7	7	NA	2	NA	NA	2	NA	3	4	1	2	3
Malabar	NA	NA	NA	Secobra Recherches	1	NA	1	1	NA	NA	NA	1	3	1	NA	2	NA	5	NA	7	4	1	NA	NA	NA	NA	NA	1	NA	NA	NA	1
Mallard	NA	NA	NA	MMG Agriseed Ltd	NA	NA	9	6	NA	NA	NA	4	6	8	NA	1	NA	4	NA	7	5	6	2	NA	NA	2	NA	4	4	1	2	1
Malta	NA	NA	NA	Dr J Ackermann and Co.	NA	NA	9	3	NA	NA	NA	3	3	9	NA	1	NA	2	NA	7	6	NA	2	NA	NA	2	NA	3	3	1	2	1
Maltby	NA	NA	NA	Syngenta Seeds Ltd	1	NA	1	5	NA	NA	NA	6	4	3	NA	1	NA	2	NA	7	3	3	2	3	NA	2	NA	5	1	1	2	3
Manitou	NA	951	NA	Secobra Recherches	1	NA	9	7	NA	NA	NA	4	5	7	NA	2	NA	3	NA	7	3	2	NA	NA	NA	NA	NA	4	NA	NA	NA	1
Maraca	NA	1841	NA	Limagrain UK Ltd	1	NA	1	7	NA	NA	NA	5	4	3	NA	1	NA	5	NA	7	5	5	2	3	NA	2	NA	6	1	1	2	3
Marado	NA	2066	NA	Limagrain UK Ltd	1	NA	9	4	NA	NA	NA	3	5	3	NA	2	NA	2	NA	7	4	3	NA	NA	NA	NA	NA	5	NA	NA	NA	1
Marcorel	NA	NA	NA	Secobra Recherches	1	NA	9	5	NA	NA	NA	3	5	3	NA	2	NA	3	NA	7	5	1	NA	NA	NA	NA	NA	4	NA	NA	NA	1
Maresi	NA	1036	NA	Veb Saat-U-Pflanzgut	1	NA	1	5	NA	NA	NA	4	4	5	NA	1	NA	4	NA	7	4	2	2	3	NA	2	NA	3	1	1	2	3
Mariner	NA	1436	NA	Limagrain UK Ltd	1	NA	9	1	NA	6	NA	1	3	5	NA	1	NA	NA	NA	7	4	NA	2	NA	NA	2	NA	1	3	1	2	1
Marinka	NA	657	NA	Van der Have GmbH	3	NA	9	1	NA	5	NA	1	6	5	NA	1	NA	2	NA	7	6	5	2	NA	NA	1	NA	1	9	1	2	1
Marionette	NA	2393	NA	NA	1	NA	1	5	NA	NA	NA	5	4	2	NA	1	NA	2	NA	7	6	6	1	NA	NA	2	NA	3	1	1	2	3
Maris Baldric	NA	NA	NA	Plant Breeding Institute, Cambridge	NA	NA	1	3	NA	NA	NA	3	7	7	NA	1	NA	6	NA	7	3	NA	2	NA	NA	2	NA	3	9	1	NA	3
Maris Dingo	NA	NA	NA	Plant Breeding Institute, Cambridge	NA	NA	1	3	NA	NA	NA	3	6	7	NA	1	NA	4	NA	7	5	NA	2	NA	NA	2	NA	3	9	1	2	3
Maris Mink	NA	NA	NA	Plant Breeding Institute, Cambridge	NA	NA	1	3	NA	NA	NA	3	7	7	NA	1	NA	2	NA	7	5	NA	2	NA	NA	2	NA	3	4	1	2	3
Maris Otter	NA	232	NA	Plant Breeding International Cambridge	1	NA	9	7	NA	NA	NA	5	5	4	NA	1	NA	4	NA	7	6	2	2	3	NA	2	NA	5	3	1	2	1
Maris Puma	NA	NA	NA	Plant Breeding Institute, Cambridge	NA	NA	9	3	NA	NA	NA	3	5	7	NA	1	NA	4	NA	7	5	NA	2	NA	NA	2	NA	3	4	1	NA	1
Marko	NA	NA	NA	Veredelingsbedrjf NV Landbouw Bureau	NA	NA	9	5	NA	NA	NA	5	4	9	NA	2	NA	3	NA	7	5	NA	NA	NA	NA	NA	NA	5	NA	NA	NA	1
Mary	NA	2622	NA	NA	1	NA	1	NA	NA	NA	NA	5	5	2	NA	1	NA	5	NA	6	4	3	2	3	NA	1	NA	4	3	1	2	3
Marylin	NA	NA	NA	Pflanzenzucht Oberllmpurg	NA	NA	1	5	NA	NA	NA	5	3	7	NA	1	NA	4	NA	7	5	5	2	NA	NA	2	NA	5	5	1	2	1
Masto	NA	NA	NA	Semundo Ltd	NA	NA	9	1	NA	NA	NA	1	5	8	NA	2	NA	2	NA	7	6	6	NA	NA	NA	NA	NA	1	NA	NA	NA	1
Matros	NA	2452	NA	Sejet Planteforaedling I/S	1	NA	9	7	NA	NA	NA	7	5	4	NA	1	NA	4	NA	7	7	4	1	NA	NA	2	NA	9	1	1	2	1
Maud	NA	NA	NA	Westcrop	NA	NA	1	3	NA	NA	NA	3	3	3	NA	1	NA	5	NA	7	6	4	2	NA	NA	2	NA	2	3	1	2	3
Maya	NA	NA	NA	Unisigma, Froissy, France	3	NA	9	5	NA	NA	NA	7	4	5	NA	1	NA	5	NA	7	6	6	2	2	NA	2	NA	6	3	1	2	1
Mazurka	NA	NA	NA	Combined Cereal Breeders, MGH, Holland	NA	NA	1	3	NA	NA	NA	3	6	7	NA	1	NA	4	NA	7	5	NA	2	NA	NA	1	NA	3	4	1	2	3
Melanie	NA	1160	NA	Saatzucht Josef Breun GdbR	3	NA	9	3	NA	5	NA	3	5	8	NA	1	NA	6	NA	7	6	5	2	NA	NA	2	NA	3	6	1	2	1
Melius	NA	2641	NA	NA	1	NA	1	NA	NA	NA	NA	4	6	2	NA	1	NA	3	NA	7	5	4	1	NA	NA	2	NA	5	3	1	2	3
Melody	NA	NA	NA	Van der Have GmbH	NA	NA	1	6	NA	NA	NA	6	6	7	NA	1	NA	6	NA	7	5	NA	2	NA	NA	2	NA	6	4	1	2	3
Melusine	NA	830	NA	Secobra Recherches	1	NA	1	7	NA	7	NA	7	6	7	NA	1	NA	2	NA	7	5	4	2	NA	NA	2	NA	4	4	1	2	1
Memento	NA	2881	NA	NA	3	NA	9	1	NA	NA	NA	1	6	2	NA	1	NA	5	NA	5	6	5	1	NA	2	2	NA	1	4	9	2	1
Mentor	NA	1254	NA	Svalof Weibull AB	NA	NA	1	7	NA	8	NA	5	7	7	NA	1	NA	7	NA	7	3	3	2	NA	NA	2	NA	5	3	1	2	3
Metro	NA	NA	NA	Secobra Recherches	NA	NA	9	1	NA	NA	NA	1	3	8	NA	1	NA	4	NA	7	6	7	2	NA	NA	2	NA	1	1	1	2	1
Mickle	NA	2567	NA	NA	1	NA	1	NA	NA	NA	NA	5	6	1	NA	1	NA	5	NA	7	5	4	2	3	NA	2	NA	4	3	1	2	3
Midas	NA	NA	NA	The Miln Marsters Group Ltd	NA	NA	1	3	NA	NA	NA	3	7	2	NA	1	NA	4	NA	3	5	NA	2	NA	NA	2	NA	3	4	1	2	3
Milena	NA	1624	NA	Limagrain UK Ltd	3	NA	9	2	NA	5	NA	4	1	2	NA	1	NA	5	NA	7	6	7	2	NA	NA	1	NA	4	5	1	2	1
Mimosa	NA	NA	NA	Secobra Recherches	NA	NA	1	1	NA	NA	NA	1	6	7	NA	1	NA	2	NA	7	5	6	2	NA	NA	2	NA	1	9	1	2	3
Minak	NA	NA	NA	Plant Breeding Institute, Cambridge	NA	NA	1	3	NA	NA	NA	3	7	1	NA	1	NA	4	NA	4	6	NA	2	NA	NA	2	NA	3	4	1	2	3
Minstrel	NA	1937	NA	Nickerson Research International GEIE	3	NA	1	7	NA	NA	NA	3	4	1	NA	1	NA	6	NA	7	6	5	2	NA	NA	1	NA	2	3	1	2	3
Mirage	NA	NA	NA	Nickerson Research International GEIE	1	NA	1	7	NA	NA	NA	7	3	2	NA	1	NA	2	NA	7	6	5	2	3	NA	1	NA	3	1	1	2	3
Mirja	NA	NA	NA	Svalof Weibull AB	1	NA	1	NA	NA	NA	NA	5	5	3	NA	2	NA	7	NA	7	3	2	NA	NA	NA	NA	NA	3	NA	NA	NA	1
Mirra	NA	NA	NA	NA	NA	NA	9	2	NA	NA	NA	5	6	4	NA	2	NA	2	NA	7	6	NA	NA	NA	NA	NA	NA	4	NA	NA	NA	1
Momentum	NA	2542	NA	NA	3	NA	1	NA	NA	NA	NA	5	6	2	NA	1	NA	5	NA	7	5	4	2	3	NA	1	NA	3	1	1	2	3
Monalisa	NA	NA	NA	Nordsaat Saatzucht GmBH	3	NA	9	1	NA	NA	NA	1	5	2	NA	2	NA	3	NA	7	6	5	NA	NA	NA	NA	NA	1	NA	NA	NA	1
Monix	NA	NA	NA	Secobra Recherches	NA	NA	9	5	NA	NA	NA	5	5	7	NA	1	NA	3	NA	7	7	7	2	NA	NA	2	NA	5	1	1	2	1
Montana	NA	NA	NA	Secobra Recherches	NA	NA	1	7	NA	NA	NA	5	7	2	NA	1	NA	6	NA	7	6	5	2	NA	NA	2	NA	5	6	1	1	3
Montoya	NA	2551	NA	NA	NA	NA	1	NA	NA	NA	NA	5	6	2	NA	1	NA	5	NA	7	5	5	2	3	NA	1	NA	5	1	1	2	3
Moonshine	NA	2423	NA	NA	1	NA	1	7	NA	NA	NA	3	7	3	NA	1	NA	2	NA	7	7	5	2	3	NA	2	NA	5	1	1	2	3
Mosane	NA	NA	NA	Gembloux, Belgium	NA	NA	1	1	NA	NA	NA	1	5	7	NA	1	NA	6	NA	7	3	NA	2	NA	NA	1	NA	1	4	1	NA	3
MT 957	NA	NA	NA	New Farm Crops Ltd	1	NA	9	1	NA	NA	NA	NA	NA	6	NA	2	NA	3	NA	NA	6	3	NA	NA	NA	NA	NA	NA	NA	NA	NA	1
Muscat	NA	1214	NA	KWS UK Ltd	1	NA	9	4	NA	NA	NA	4	5	5	NA	2	NA	3	NA	5	7	5	NA	NA	NA	NA	NA	3	NA	NA	NA	1
Nackta	NA	NA	NA	Saatzuchtgesellschaft Strengs Erben	NA	NA	1	3	NA	NA	NA	3	6	7	NA	1	NA	4	NA	7	5	NA	2	NA	NA	2	NA	3	4	9	2	3
Natasha	NA	NA	NA	Zelder B.V.	NA	NA	1	5	NA	NA	NA	5	4	3	NA	1	NA	4	NA	7	4	3	2	NA	NA	2	NA	5	4	1	2	3
Natasia	NA	2575	NA	NA	1	NA	1	NA	NA	NA	NA	5	6	2	NA	1	NA	4	NA	6	6	6	2	3	NA	2	NA	4	1	1	2	3
Nevada	NA	NA	NA	Nickerson RPB	NA	NA	9	6	NA	NA	NA	5	5	7	NA	1	NA	2	NA	7	5	5	2	NA	NA	2	NA	3	4	1	2	1
Newgrange	NA	1428	NA	New Farm Crops Ltd	NA	NA	1	5	NA	6	NA	4	6	NA	NA	1	NA	2	NA	7	5	3	2	NA	NA	1	NA	5	3	1	2	3
NFC Tipple	NA	1966	NA	Cambridge Wheat Breeders Ltd	1	NA	1	5	NA	NA	NA	7	5	3	NA	1	NA	2	NA	7	6	5	2	3	NA	1	NA	4	3	1	2	3
Nocturne	NA	1792	NA	Limagrain UK Ltd	3	NA	9	4	NA	NA	NA	1	4	3	NA	1	NA	4	NA	6	6	5	2	3	NA	2	NA	1	9	1	2	1
Nomad	NA	NA	NA	Limagrain UK Ltd	NA	NA	1	6	NA	6	NA	6	6	5	NA	1	NA	2	NA	7	6	5	2	NA	NA	2	NA	6	5	1	2	3
Normandy	NA	NA	NA	NA	1	NA	9	1	NA	NA	NA	1	5	3	NA	1	NA	3	NA	5	7	6	1	NA	2	2	NA	1	1	1	2	1
Northstar	NA	2710	NA	NA	1	NA	1	NA	NA	NA	NA	5	5	2	NA	1	NA	5	NA	6	5	5	2	3	NA	1	NA	5	3	1	2	3
Novello	NA	1768	NA	Syngenta Seeds Ltd	1	NA	1	5	NA	NA	NA	6	5	5	NA	1	NA	6	NA	7	4	4	2	3	NA	2	NA	6	3	1	2	3
NSL 01-4502	NA	NA	NA	Nickerson Research International GEIE	3	NA	1	7	NA	NA	NA	2	7	2	NA	1	NA	4	NA	7	5	4	2	NA	NA	1	NA	2	9	1	2	3
NSL 01-4505	NA	NA	NA	Nickerson Research International GEIE	NA	NA	1	7	NA	NA	NA	5	6	3	NA	1	NA	6	NA	7	5	5	2	NA	NA	2	NA	3	4	1	2	3
NSL 01-4527	NA	NA	NA	Nickerson Research International GEIE	NA	NA	1	5	NA	NA	NA	4	3	1	NA	1	NA	6	NA	7	5	7	2	NA	NA	2	NA	2	4	1	2	3
NSL 94 7009	NA	NA	NA	Limagrain UK Ltd	3	NA	9	4	NA	7	NA	5	4	5	NA	1	NA	NA	NA	7	5	3	2	NA	NA	2	NA	7	9	9	2	1
NSL 97 6002	NA	NA	NA	Nickerson Research International GEIE	1	NA	9	6	NA	5	NA	9	6	7	NA	1	NA	2	NA	7	4	7	2	NA	NA	2	NA	7	3	1	2	1
NSL 99-5363	NA	1854	NA	Nickerson Research International GEIE	NA	NA	1	6	NA	NA	NA	5	5	3	NA	1	NA	2	NA	7	6	5	2	3	NA	1	NA	5	1	1	2	3
Nuggett	NA	NA	NA	IBERS Aberystwyth	NA	NA	1	6	NA	6	NA	6	6	2	NA	1	NA	6	NA	7	6	7	2	NA	NA	2	NA	6	1	1	2	1
Oboe	NA	NA	NA	Limagrain UK Ltd	NA	NA	1	9	NA	5	NA	4	5	5	NA	1	NA	2	NA	7	4	3	2	NA	NA	2	NA	4	1	1	2	3
Octavia	NA	2699	NA	NA	1	NA	1	7	NA	NA	NA	5	5	1	NA	1	NA	5	NA	7	5	5	2	3	NA	1	NA	5	1	1	2	3
Odyssey	NA	2470	NA	Nickerson International Research SNC	1	NA	1	6	NA	NA	NA	3	6	1	NA	1	NA	2	NA	7	6	5	2	3	NA	1	NA	5	1	1	2	3
Oleron	NA	1384	NA	Secobra Recherches	3	NA	1	3	NA	5	NA	3	3	2	NA	2	NA	NA	NA	7	5	3	NA	NA	NA	NA	NA	1	NA	NA	NA	1
Olympus	NA	2701	NA	NA	1	NA	1	NA	NA	NA	NA	5	7	1	NA	1	NA	3	NA	7	5	3	1	NA	NA	1	NA	5	1	1	2	3
Opal	NA	1435	NA	Limagrain UK Ltd	1	NA	9	3	NA	NA	NA	3	6	2	NA	1	NA	5	NA	7	5	5	2	1	NA	2	NA	5	6	1	2	1
Opera	NA	NA	NA	Secobra Recherches	NA	NA	9	3	NA	NA	NA	3	5	5	NA	1	NA	2	NA	7	5	5	2	NA	NA	2	NA	3	6	1	2	1
Optic	NA	1188	NA	New Farm Crops Ltd	1	NA	1	4	NA	NA	NA	4	7	3	NA	1	NA	5	NA	7	5	4	2	3	NA	2	NA	5	9	1	2	3
Origin	NA	2792	NA	NA	1	NA	1	7	NA	NA	NA	5	6	2	NA	1	NA	5	NA	7	4	3	1	NA	NA	1	NA	4	3	1	2	3
Osprey	NA	NA	NA	KWS UK Ltd	NA	NA	1	5	NA	4	NA	5	4	5	NA	1	NA	2	NA	7	6	3	2	NA	NA	1	NA	4	1	1	2	3
Otira	NA	1485	NA	Limagrain UK Ltd	NA	NA	1	7	NA	6	NA	5	6	2	NA	1	NA	NA	NA	7	4	3	1	NA	NA	2	NA	7	1	1	2	3
Ovation	NA	2788	NA	NA	1	NA	1	6	NA	NA	NA	5	6	1	NA	1	NA	4	NA	7	5	3	1	NA	NA	2	NA	5	1	1	2	3
Overture	NA	2465	NA	Nickerson International Research SNC	1	NA	1	7	NA	NA	NA	5	6	1	NA	1	NA	5	NA	7	4	1	2	3	NA	1	NA	3	3	1	2	3
Oxbridge	NA	NA	NA	Nickerson Research International GEIE	1	NA	1	9	NA	NA	NA	4	3	3	NA	1	NA	4	NA	7	4	2	2	3	NA	2	NA	3	3	1	2	3
Pacific	NA	1215	NA	Secobra Recherches	1	NA	9	7	NA	5	NA	4	5	7	NA	1	NA	NA	NA	5	5	3	2	NA	NA	2	NA	7	3	1	2	1
Pallas	NA	NA	NA	Swedish Seed Association	NA	NA	1	3	NA	NA	NA	3	6	1	NA	1	NA	6	NA	7	4	NA	2	NA	NA	2	NA	3	4	1	NA	3
Pamir	NA	NA	NA	Bayerische Pflantzenzucht Gesellschaft	NA	NA	1	5	NA	NA	NA	5	5	7	NA	1	NA	2	NA	7	5	4	2	NA	NA	2	NA	5	4	1	2	1
Panda	NA	NA	NA	Maison Florimond Desprez, France	3	NA	1	5	NA	5	NA	5	5	9	NA	1	NA	2	NA	5	6	4	2	NA	NA	2	NA	7	4	1	2	1
Panther	NA	2418	NA	NA	1	NA	1	6	NA	NA	NA	5	6	1	NA	1	NA	2	NA	7	6	5	2	3	NA	1	NA	4	1	1	2	3
Paris	NA	NA	NA	NA	NA	NA	9	7	NA	NA	NA	7	7	3	NA	1	NA	4	NA	7	4	2	2	NA	NA	2	NA	7	1	1	2	3
Pastoral	NA	816	NA	Secobra Recherches	3	NA	9	1	NA	NA	NA	1	4	5	NA	1	NA	2	NA	7	6	6	2	3	NA	2	NA	1	3	1	2	1
Pathfinder	NA	2694	NA	NA	1	NA	1	5	NA	NA	NA	5	7	3	NA	1	NA	4	NA	7	5	4	1	NA	NA	2	NA	3	1	1	2	3
Patty	NA	NA	NA	Maison Florimond Desprez, France	NA	NA	1	5	NA	NA	NA	5	6	9	NA	1	NA	6	NA	7	5	NA	2	NA	NA	2	NA	5	7	1	1	3
Pavane	NA	NA	NA	Kweekbedrijf C.I.V. Ottersum, Netherlands	NA	NA	1	7	NA	NA	NA	7	5	7	NA	1	NA	4	NA	7	3	5	2	NA	NA	1	NA	7	4	1	2	3
Pearl	NA	1318	NA	Limagrain UK Ltd	3	NA	9	3	NA	NA	NA	3	5	2	NA	1	NA	5	NA	6	6	5	2	2	NA	2	NA	4	6	1	2	1
Pedigree	NA	1715	NA	New Farm Crops Ltd	3	NA	9	8	NA	NA	NA	8	7	7	NA	1	NA	5	NA	7	5	4	2	2	NA	2	NA	9	4	9	2	1
Pelican	NA	2077	NA	Nordsaat Saatzucht GmBH	3	NA	9	1	NA	NA	NA	1	5	3	NA	2	NA	7	NA	7	5	3	NA	NA	NA	NA	NA	1	NA	NA	NA	1
Peridot	NA	1321	NA	Limagrain UK Ltd	1	NA	9	7	NA	3	NA	9	5	4	NA	1	NA	2	NA	7	5	5	2	NA	NA	2	NA	7	5	1	2	1
Pewter	NA	1575	NA	New Farm Crops Ltd	NA	NA	1	3	NA	7	NA	6	5	2	NA	1	NA	5	NA	7	5	5	2	NA	NA	2	NA	4	1	1	2	3
Piccolo	NA	NA	NA	Van der Have GmbH	NA	NA	1	3	NA	NA	NA	3	7	7	NA	1	NA	6	NA	7	5	NA	2	NA	NA	2	NA	3	4	1	1	3
Pict	NA	1626	NA	KWS UK Ltd	1	NA	9	4	NA	NA	NA	8	6	2	NA	2	NA	2	NA	7	6	4	NA	NA	NA	NA	NA	6	NA	NA	NA	1
Pinocchio	NA	2563	NA	NA	1	NA	1	5	NA	NA	NA	7	6	1	NA	1	NA	5	NA	7	6	4	2	3	NA	1	NA	4	1	1	2	3
Pioneer	NA	0	NA	Plant Breeding Institute, Cambridge	NA	NA	9	3	NA	NA	NA	3	5	7	NA	1	NA	2	NA	7	4	NA	2	NA	NA	2	NA	3	3	1	NA	1
Piper	NA	2715	NA	NA	1	NA	1	NA	NA	NA	NA	5	7	2	NA	1	NA	3	NA	7	4	3	1	NA	NA	1	NA	5	3	1	2	3
Pipkin	NA	578	NA	IBERS Aberystwyth	1	NA	9	6	NA	6	NA	6	5	5	NA	1	NA	4	NA	7	6	4	2	NA	NA	2	NA	6	1	1	2	1
Pirate	NA	NA	NA	Ets Ringot	NA	NA	1	3	NA	NA	NA	3	5	3	NA	2	NA	2	NA	7	5	1	NA	NA	NA	NA	NA	3	NA	NA	NA	1
Pitcher	NA	1239	NA	New Farm Crops Ltd	NA	NA	1	7	NA	7	NA	5	4	5	NA	1	NA	2	NA	7	6	5	2	NA	NA	2	NA	6	3	1	2	3
Pixie	NA	NA	NA	NA	1	NA	9	1	NA	NA	NA	1	6	3	NA	1	NA	6	NA	5	3	5	1	NA	2	2	NA	1	3	9	2	1
Plaisant	NA	395	NA	GAE, France	1	NA	9	1	NA	6	NA	1	5	5	NA	2	NA	3	NA	7	6	2	NA	NA	NA	NA	NA	1	NA	NA	NA	1
Platoon	NA	NA	NA	New Farm Crops Ltd	NA	NA	1	7	NA	6	NA	5	5	2	NA	1	NA	2	NA	7	6	3	2	NA	NA	2	NA	7	1	1	2	3
Player	NA	NA	NA	NA	1	NA	1	7	NA	NA	NA	5	7	3	NA	1	NA	5	NA	7	4	3	1	NA	2	2	NA	4	1	1	2	3
Poacher	NA	NA	NA	Serasem	3	NA	9	7	NA	5	NA	5	5	7	NA	1	NA	6	NA	7	4	5	2	NA	NA	2	NA	6	1	1	2	1
Poker	NA	2036	NA	Syngenta Seeds Ltd	1	NA	1	3	NA	NA	NA	3	3	5	NA	1	NA	6	NA	7	5	5	2	3	NA	2	NA	3	9	1	2	3
Pollen	NA	NA	NA	Secobra Recherches	NA	NA	1	7	NA	5	NA	3	5	1	NA	1	NA	2	NA	7	7	5	2	NA	NA	2	NA	5	1	1	2	3
Porthos	NA	NA	NA	Maison Florimond Desprez, France	NA	NA	1	3	NA	NA	NA	3	5	1	NA	1	NA	6	NA	7	5	NA	2	NA	NA	2	NA	3	4	1	1	3
Portrait	NA	1287	NA	Zeneca Seeds UK Ltd	1	NA	9	7	NA	5	NA	7	6	7	NA	1	NA	6	NA	7	4	4	2	NA	NA	2	NA	7	5	9	2	1
Posaune	NA	820	NA	Saatzucht Firlbeck GmbH	1	NA	9	7	NA	4	NA	5	5	5	NA	1	NA	2	NA	7	7	5	NA	NA	NA	2	NA	6	1	1	2	NA
Potter	NA	1492	NA	SW Seed Ltd	NA	NA	1	7	NA	7	NA	6	5	2	NA	1	NA	NA	NA	7	4	3	2	NA	NA	2	NA	5	1	1	2	3
Power	NA	1933	NA	Sejet Plant Breeding	1	NA	1	6	NA	NA	NA	5	5	5	NA	1	NA	2	NA	7	4	5	2	3	NA	2	NA	4	1	1	2	3
Prague	NA	2130	NA	KWS UK Ltd	1	NA	1	3	NA	NA	NA	5	5	2	NA	1	NA	5	NA	7	4	6	2	3	NA	2	NA	1	1	1	2	3
Prelude	NA	1221	NA	Zeneca Seeds UK Ltd	1	NA	9	1	NA	6	NA	1	7	3	NA	1	NA	6	NA	5	4	4	2	NA	NA	2	NA	1	9	1	2	1
Prestige	NA	1566	NA	Plant Breeding International Cambridge	1	NA	1	5	NA	NA	NA	5	4	5	NA	1	NA	2	NA	7	4	4	2	2	NA	2	NA	6	1	1	2	3
Princess	NA	NA	NA	Lemaire - Deffontaines	1	NA	9	1	NA	5	NA	1	3	7	NA	2	NA	2	NA	6	6	2	NA	NA	NA	NA	NA	1	NA	NA	NA	1
Printa	NA	NA	NA	BV Landbouwbureau Wiersum, Holland	NA	NA	1	3	NA	NA	NA	3	7	9	NA	1	NA	4	NA	7	4	NA	2	NA	NA	2	NA	3	9	1	2	3
Prisma	NA	802	NA	BV Landbouwbureau Wiersum, Holland	NA	NA	1	5	NA	6	NA	4	5	3	NA	1	NA	6	NA	7	3	1	2	NA	NA	2	NA	5	3	1	1	3
Proctor	NA	NA	NA	Plant Breeding Institute, Cambridge	NA	NA	1	3	NA	NA	NA	3	5	7	NA	1	NA	6	NA	7	5	NA	2	NA	NA	2	NA	3	3	1	2	3
Propino	NA	2336	NA	Syngenta Seeds Ltd	1	NA	1	5	NA	NA	NA	4	4	3	NA	1	NA	2	NA	7	4	3	2	3	NA	1	NA	3	1	1	2	3
Prospect	NA	NA	NA	NA	1	NA	1	7	NA	NA	NA	5	6	1	NA	1	NA	5	NA	7	4	3	1	NA	2	1	NA	5	1	1	2	3
Publican	NA	2119	NA	Syngenta Seeds Ltd	1	NA	1	6	NA	NA	NA	5	6	3	NA	1	NA	5	NA	7	4	3	2	3	NA	2	NA	5	1	1	2	3
Puccini	NA	NA	NA	Limagrain UK Ltd	NA	NA	1	4	NA	7	NA	4	6	8	NA	1	NA	3	NA	4	5	4	2	NA	NA	2	NA	3	3	1	2	3
Puffin	NA	806	NA	Zeneca Seeds UK Ltd	1	NA	9	6	NA	7	NA	5	7	5	NA	1	NA	2	NA	5	6	4	2	NA	NA	2	NA	4	5	9	2	1
Purdey	NA	2306	NA	Syngenta Seeds Ltd	3	NA	9	1	NA	NA	NA	1	4	2	NA	1	NA	5	NA	7	5	3	2	1	NA	2	NA	1	9	9	2	1
Putney	NA	2053	NA	Nickerson Research International GEIE	1	NA	1	6	NA	NA	NA	7	5	2	NA	1	NA	5	NA	7	5	3	2	3	NA	2	NA	5	1	1	2	3
Quadra	NA	2601	NA	NA	3	NA	9	3	NA	NA	NA	3	6	2	NA	2	NA	5	NA	7	4	4	NA	NA	2	2	NA	1	9	1	2	1
Quartet	NA	1291	NA	Plant Breeding International Cambridge	NA	NA	1	5	NA	6	NA	5	5	5	NA	1	NA	2	NA	7	5	4	2	NA	NA	1	NA	4	3	1	2	3
Quartz	NA	NA	NA	Limagrain UK Ltd	NA	NA	1	5	NA	5	NA	4	5	5	NA	1	NA	2	NA	7	6	4	2	NA	NA	2	NA	4	3	1	2	3
Quench	NA	2121	NA	Syngenta Seeds Ltd	1	NA	1	7	NA	NA	NA	4	5	3	NA	1	NA	5	NA	7	4	5	2	3	NA	1	NA	4	1	1	2	3
Rafaela	NA	NA	NA	NA	1	NA	9	5	NA	NA	NA	5	1	5	NA	2	NA	4	NA	7	5	4	NA	NA	3	2	NA	5	9	1	2	1
Rattle	NA	1914	NA	New Farm Crops Ltd	3	NA	9	5	NA	NA	NA	3	3	4	NA	1	NA	2	NA	7	4	7	2	3	NA	2	NA	4	3	1	2	1
RE 11	NA	NA	NA	Syngenta Seeds Ltd	3	NA	9	3	NA	NA	NA	3	5	3	NA	2	NA	2	NA	7	4	5	NA	NA	NA	NA	NA	4	NA	NA	NA	1
Rebecca	NA	1871	NA	Nordsaat Saatzucht GmBH	NA	NA	1	7	NA	NA	NA	7	3	3	NA	1	NA	2	NA	7	6	5	1	NA	NA	2	NA	7	1	1	2	3
Regalia	NA	1903	NA	Secobra Recherches	1	NA	NA	3	NA	NA	NA	1	1	4	NA	2	NA	3	NA	7	5	4	NA	NA	NA	NA	NA	3	NA	NA	NA	1
Regatta	NA	NA	NA	Nickerson RPB	NA	NA	1	6	NA	4	NA	5	4	2	NA	1	NA	2	NA	7	5	5	2	NA	NA	2	NA	5	1	1	2	3
Regina	NA	1204	NA	Ulrich and Josef Breun, Germany	3	NA	9	1	NA	NA	NA	1	5	5	NA	1	NA	5	NA	7	6	6	2	2	NA	1	NA	1	9	1	2	1
Renaissance	NA	2608	NA	NA	1	NA	1	NA	NA	NA	NA	5	5	1	NA	1	NA	5	NA	7	4	5	2	3	NA	1	NA	6	3	1	2	3
Retriever	NA	2065	NA	Limagrain UK Ltd	1	NA	9	7	NA	NA	NA	9	5	3	NA	1	NA	3	NA	5	6	3	1	NA	NA	2	NA	9	9	1	2	1
RGT Asteroid	NA	2913	NA	NA	NA	NA	1	6	NA	NA	NA	5	6	1	NA	1	NA	4	NA	7	5	2	1	NA	2	1	NA	4	1	1	2	3
RGT Conquest	NA	2688	NA	NA	1	NA	1	7	NA	NA	NA	5	6	1	NA	1	NA	3	NA	7	6	3	1	NA	NA	1	NA	5	1	1	2	3
RGT Curiosity	NA	NA	NA	NA	1	NA	1	NA	NA	NA	NA	6	6	2	NA	1	NA	5	NA	6	5	3	1	NA	2	1	NA	6	1	1	2	3
RGT Gagarin	NA	NA	NA	NA	1	NA	1	NA	NA	NA	NA	4	4	2	NA	1	NA	5	NA	6	4	4	1	NA	2	1	NA	2	1	1	2	3
RGT Orbiter	NA	2979	NA	NA	1	NA	1	5	NA	NA	NA	5	5	9	NA	1	NA	5	NA	7	5	3	1	NA	2	1	NA	6	1	1	2	3
RGT Planet	NA	2691	NA	NA	1	NA	1	NA	NA	NA	NA	7	7	2	NA	1	NA	3	NA	7	5	5	1	NA	NA	1	NA	7	3	1	2	3
RGT Slipstream	NA	3062	NA	NA	1	NA	1	6	NA	NA	NA	5	5	3	NA	1	NA	3	NA	7	5	6	1	NA	2	2	NA	6	1	1	2	3
RGT Sunfire	NA	NA	NA	NA	1	NA	1	5	NA	NA	NA	6	5	2	NA	1	NA	4	NA	7	5	3	1	NA	2	1	NA	5	1	1	2	3
Rhyncostar	NA	2562	NA	NA	1	NA	1	6	NA	NA	NA	6	6	1	NA	1	NA	4	NA	7	6	5	2	3	NA	1	NA	3	1	1	2	3
Ricarda	NA	1350	NA	Limagrain UK Ltd	NA	NA	1	4	NA	7	NA	3	5	3	NA	1	NA	2	NA	7	5	3	2	NA	NA	2	NA	6	3	1	2	3
Rif	NA	NA	NA	Rothwell Plant Breeders Ltd	NA	NA	1	3	NA	NA	NA	3	5	7	NA	1	NA	2	NA	7	5	NA	2	NA	NA	2	NA	3	7	1	2	3
Rifle	NA	1263	NA	Limagrain UK Ltd	1	NA	9	5	NA	6	NA	5	5	7	NA	1	NA	2	NA	6	5	2	2	NA	NA	2	NA	5	3	1	2	1
Rika	NA	NA	NA	W Weibull AB, Landorkrona, Sweden	NA	NA	1	3	NA	NA	NA	3	5	7	NA	1	NA	2	NA	7	5	NA	2	NA	NA	2	NA	3	4	1	NA	3
Riviera	NA	1203	NA	Plant Breeding International Cambridge	1	NA	1	7	NA	NA	NA	5	7	1	NA	1	NA	6	NA	7	5	5	2	3	NA	2	NA	5	1	1	2	3
Roland	NA	NA	NA	W Weibull AB, Landorkrona, Sweden	NA	NA	1	5	NA	NA	NA	5	6	5	NA	1	NA	2	NA	7	5	5	2	NA	NA	1	NA	5	1	1	2	3
Romilda	NA	NA	NA	NA	1	NA	1	7	NA	NA	NA	6	5	3	NA	1	NA	5	NA	6	6	5	2	3	2	1	NA	5	1	1	2	3
Rounder	NA	1457	NA	New Farm Crops Ltd	3	NA	9	4	NA	NA	NA	3	4	2	NA	2	NA	4	NA	6	6	3	NA	NA	NA	NA	NA	4	NA	NA	NA	1
Rubinesse	NA	2834	NA	NA	1	NA	9	7	NA	NA	NA	7	6	1	NA	1	NA	5	NA	7	4	5	2	3	2	2	NA	7	9	9	2	1
Ruby	NA	NA	NA	CPB Twyford Ltd	NA	NA	1	3	NA	NA	NA	3	6	9	NA	1	NA	2	NA	7	5	NA	2	NA	NA	2	NA	3	4	1	NA	3
Sabarlis	NA	NA	NA	Welsh Plant Breeding Station, Aberystwyth	NA	NA	1	3	NA	NA	NA	3	6	9	NA	1	NA	4	NA	7	5	NA	2	NA	NA	2	NA	3	4	1	2	3
Sabel	NA	1426	NA	New Farm Crops Ltd	NA	NA	1	6	NA	7	NA	5	6	2	NA	1	NA	2	NA	7	5	3	2	NA	NA	1	NA	6	1	1	2	3
Sabine F	NA	2231	NA	Saatzucht Firlbeck GmbH	1	NA	NA	NA	NA	NA	NA	NA	4	4	NA	1	NA	6	NA	4	7	4	2	1	NA	2	NA	1	4	1	2	1
Sacha	NA	1651	NA	KWS UK Ltd	1	NA	1	8	NA	NA	NA	4	6	1	NA	1	NA	7	NA	7	3	3	2	3	NA	2	NA	6	4	1	1	3
Saffron	NA	1880	NA	KWS UK Ltd	3	NA	9	1	NA	NA	NA	1	1	3	NA	1	NA	2	NA	5	5	4	1	NA	NA	2	NA	1	9	9	2	1
Saigon	NA	1702	NA	Nickerson Research International GEIE	1	NA	9	3	NA	9	NA	5	6	3	NA	1	NA	4	NA	7	4	4	2	3	NA	2	NA	3	5	1	2	1
Saloon	NA	1501	NA	New Farm Crops Ltd	NA	NA	1	6	NA	6	NA	5	5	2	NA	1	NA	5	NA	7	5	5	2	NA	NA	2	NA	5	1	1	2	3
Sanette	NA	2572	NA	NA	1	NA	1	7	NA	NA	NA	7	7	2	NA	1	NA	5	NA	7	5	3	1	NA	NA	1	NA	5	1	1	NA	3
Scarlett	NA	1361	NA	Ulrich and Josef Breun, Germany	NA	NA	1	7	NA	6	NA	6	6	2	NA	1	NA	2	NA	7	7	3	2	NA	NA	2	NA	4	3	1	2	3
Scholar	NA	2713	NA	NA	1	NA	1	7	NA	NA	NA	5	6	2	NA	1	NA	3	NA	7	5	6	1	NA	NA	2	NA	4	1	1	2	3
Scout	NA	NA	NA	Limagrain UK Ltd	1	NA	1	5	NA	NA	NA	5	4	4	NA	1	NA	2	NA	7	3	3	2	3	NA	2	NA	5	1	1	2	3
Scylla	NA	1628	NA	KWS UK Ltd	3	NA	9	4	NA	NA	NA	6	4	2	NA	1	NA	6	NA	7	4	5	2	2	NA	2	NA	6	1	1	2	1
Sebastian	NA	1770	NA	New Farm Crops Ltd	1	NA	1	7	NA	7	NA	6	6	NA	NA	1	NA	5	NA	7	5	3	2	3	NA	2	NA	7	1	1	2	3
Senta	NA	NA	NA	NA	NA	NA	9	1	NA	NA	NA	1	6	5	NA	2	NA	3	NA	7	4	NA	NA	NA	NA	NA	NA	1	NA	NA	NA	1
Sequel	NA	1717	NA	Syngenta Seeds Ltd	1	NA	9	5	NA	NA	NA	5	5	2	NA	2	NA	5	NA	7	4	3	NA	NA	NA	2	NA	6	9	9	2	1
Sevilla	NA	1396	NA	Cebeco Zaden BV	1	NA	9	1	NA	5	NA	1	3	4	NA	1	NA	NA	NA	5	5	3	2	NA	NA	2	NA	1	9	1	2	1
Shada	NA	2642	NA	NA	1	NA	1	5	NA	NA	NA	4	5	1	NA	1	NA	3	NA	5	6	5	1	NA	NA	1	NA	5	3	1	2	3
Shadow	NA	2742	NA	NA	3	NA	9	1	NA	NA	NA	1	6	1	NA	1	NA	5	NA	5	6	7	2	2	NA	2	NA	1	9	1	2	1
Shandy	NA	2478	NA	NA	1	NA	1	6	NA	NA	NA	6	6	2	NA	1	NA	4	NA	7	6	6	2	3	NA	1	NA	5	1	1	2	3
Shangrila	NA	2091	NA	SARL Adrien Momont & Fils	3	NA	9	2	NA	NA	NA	4	5	3	NA	2	NA	2	NA	7	4	3	NA	NA	NA	NA	NA	5	NA	NA	NA	1
Sherpa	NA	NA	NA	Plant Breeding International Cambridge	NA	NA	1	7	NA	5	NA	5	6	2	NA	1	NA	2	NA	7	6	3	2	NA	NA	2	NA	5	2	1	2	3
Shire	NA	NA	NA	Plant Breeding International Cambridge	3	NA	9	1	NA	6	NA	1	6	5	NA	1	NA	6	NA	7	5	6	NA	NA	NA	2	NA	1	4	1	2	NA
Shirley	NA	2407	NA	Svalof Weibull AB	NA	NA	1	7	NA	5	NA	5	4	5	NA	1	NA	2	NA	7	5	6	2	NA	NA	2	NA	5	1	1	2	3
Shuffle	NA	2397	NA	NA	1	NA	1	5	NA	NA	NA	3	5	1	NA	1	NA	2	NA	7	4	1	2	3	NA	1	NA	3	1	1	2	3
Siberia	NA	1463	NA	Secobra Recherches	1	NA	9	1	NA	NA	NA	1	3	4	NA	2	NA	2	NA	7	4	3	NA	NA	NA	NA	NA	2	NA	NA	NA	1
Sienna	NA	2697	NA	NA	1	NA	1	7	NA	NA	NA	5	6	1	NA	1	NA	5	NA	7	5	3	2	3	NA	1	NA	3	1	1	2	3
Silverstone	NA	2017	NA	Syngenta Seeds Ltd	3	NA	9	4	NA	NA	NA	5	6	3	NA	1	NA	5	NA	7	4	5	2	3	NA	2	NA	5	4	1	2	1
Simon	NA	NA	NA	Rothwell Plant Breeders Ltd	NA	NA	1	7	NA	NA	NA	4	7	7	NA	1	NA	2	NA	5	5	NA	2	NA	NA	2	NA	5	4	1	2	3
Sinatra	NA	2454	NA	Sejet Planteforaedling I/S	1	NA	9	1	NA	NA	NA	1	4	3	NA	1	NA	2	NA	5	6	5	2	3	NA	2	NA	1	3	9	2	1
Snakebite	NA	2207	NA	Syngenta Seeds Ltd	1	NA	1	7	NA	NA	NA	3	5	3	NA	1	NA	2	NA	7	7	5	2	3	NA	2	NA	1	1	1	2	3
Sobell	NA	2960	NA	NA	1	NA	9	1	NA	NA	NA	1	5	6	NA	1	NA	4	NA	4	4	6	1	NA	2	2	NA	1	1	1	2	1
Soldo	NA	2485	NA	NA	1	NA	1	NA	NA	NA	NA	5	5	2	NA	1	NA	5	NA	5	5	7	1	NA	NA	2	NA	3	3	1	2	3
Sombrero	NA	1708	NA	Limagrain UK Ltd	3	NA	9	4	NA	3	NA	7	1	7	NA	1	NA	2	NA	7	6	3	2	NA	NA	2	NA	6	5	9	2	1
Sonate	NA	NA	NA	Saatzucht Firlbeck GmbH	NA	NA	9	5	NA	NA	NA	5	6	6	NA	1	NA	2	NA	7	6	5	2	NA	NA	2	NA	5	4	1	2	1
Sonja	NA	NA	NA	Engelen, Germany	NA	NA	9	3	NA	NA	NA	3	3	9	NA	1	NA	6	NA	7	7	NA	2	NA	NA	2	NA	3	4	1	2	1
Spectrum	NA	1924	NA	Limagrain UK Ltd	3	NA	9	3	NA	NA	NA	5	3	5	NA	1	NA	2	NA	7	4	4	2	2	NA	2	NA	5	4	1	2	1
Spice	NA	1285	NA	Zeneca Seeds UK Ltd	1	NA	9	1	NA	4	NA	1	6	7	NA	1	NA	5	NA	6	5	4	2	NA	NA	2	NA	1	3	9	2	1
Spike	NA	1669	NA	Plant Breeding International Cambridge	NA	NA	1	4	NA	6	NA	6	4	2	NA	1	NA	NA	NA	7	3	5	1	NA	NA	2	NA	5	1	1	2	3
Spinner	NA	1643	NA	Svalof Weibull AB	3	NA	9	1	NA	4	NA	1	2	5	NA	1	NA	6	NA	7	4	3	2	NA	NA	2	NA	1	3	1	2	1
Spire	NA	1668	NA	Plant Breeding International Cambridge	1	NA	1	6	NA	NA	NA	6	4	2	NA	1	NA	6	NA	7	4	6	1	NA	NA	2	NA	5	1	1	2	3
Spirit	NA	1334	NA	New Farm Crops Ltd	1	NA	9	1	NA	3	NA	1	5	7	NA	1	NA	2	NA	5	6	4	2	NA	NA	1	NA	1	9	1	2	1
Sprite	NA	954	NA	Plant Breeding International Cambridge	1	NA	9	5	NA	5	NA	5	7	7	NA	1	NA	6	NA	7	6	3	2	NA	NA	2	NA	5	4	1	2	1
Static	NA	1427	NA	New Farm Crops Ltd	1	NA	1	6	NA	NA	NA	6	4	NA	NA	1	NA	4	NA	7	6	4	2	3	NA	1	NA	6	1	1	2	3
Strauss	NA	NA	NA	Limagrain UK Ltd	NA	NA	1	6	NA	3	NA	5	3	2	NA	1	NA	2	NA	7	6	6	1	NA	NA	2	NA	5	1	1	2	3
Streif	NA	NA	NA	Saatzucht Streng GmbH & Co	1	NA	1	7	NA	NA	NA	6	7	3	NA	1	NA	5	NA	6	4	4	2	2	NA	2	NA	5	3	1	2	3
Sultan	NA	NA	NA	Cebeco Holland	NA	NA	1	1	NA	NA	NA	1	7	7	NA	1	NA	6	NA	7	5	NA	2	NA	NA	2	NA	1	4	1	2	3
Summit	NA	NA	NA	NA	1	NA	1	7	NA	NA	NA	3	6	1	NA	1	NA	5	NA	7	4	3	1	NA	NA	1	NA	6	1	1	2	3
Sumo	NA	1547	NA	New Farm Crops Ltd	1	NA	9	1	NA	NA	NA	1	6	8	NA	1	NA	5	NA	7	4	5	2	3	NA	2	NA	1	4	1	2	1
Sundance	NA	NA	NA	Rothwell Plant Breeders Ltd	NA	NA	1	3	NA	NA	NA	3	5	7	NA	1	NA	2	NA	7	5	NA	2	NA	NA	1	NA	3	1	1	2	3
Sunningdale	NA	2822	NA	NA	3	NA	9	1	NA	NA	NA	3	4	3	NA	2	NA	5	NA	7	6	5	NA	NA	3	2	NA	1	9	1	2	1
Sunrise	NA	1162	NA	Limagrain UK Ltd	1	NA	9	1	NA	6	NA	1	7	9	NA	1	NA	4	NA	5	5	3	2	NA	NA	2	NA	1	6	9	2	1
Surge	NA	2745	NA	NA	3	NA	9	1	NA	NA	NA	1	4	3	NA	1	NA	3	NA	5	5	7	1	NA	NA	2	NA	1	3	1	2	1
Surtees	NA	2021	NA	Syngenta Seeds Ltd	1	NA	9	4	NA	NA	NA	1	5	2	NA	1	NA	6	NA	7	7	5	2	3	NA	2	NA	3	6	1	2	1
Suzuka	NA	2083	NA	Syngenta Seeds Ltd	3	NA	9	1	NA	NA	NA	1	4	5	NA	1	NA	5	NA	7	5	3	1	NA	NA	2	NA	1	3	1	2	1
SW Alison	NA	NA	NA	Svalof Weibull AB	3	NA	9	1	NA	NA	NA	1	3	3	NA	1	NA	2	NA	6	7	4	2	1	NA	2	NA	1	4	9	2	1
SW Catriona	NA	NA	NA	Svalof Weibull AB	1	NA	1	5	NA	NA	NA	3	3	3	NA	1	NA	5	NA	7	5	5	2	3	NA	2	NA	1	3	1	2	3
SW Hillary	NA	1786	NA	Svalof Weibull AB	1	NA	9	7	NA	NA	NA	5	4	5	NA	1	NA	2	NA	6	4	5	2	3	NA	1	NA	6	9	9	2	1
SW Makof	NA	NA	NA	Svalof Weibull AB	1	NA	1	5	NA	NA	NA	3	3	3	NA	1	NA	5	NA	7	5	5	2	3	NA	2	NA	1	3	1	2	3
SW Norma	NA	2002	NA	Svalof Weibull AB	3	NA	9	1	NA	NA	NA	1	5	5	NA	1	NA	6	NA	7	4	5	1	NA	NA	1	NA	1	4	1	2	1
SW Sienna	NA	1787	NA	Svalof Weibull AB	1	NA	9	6	NA	NA	NA	7	3	1	NA	1	NA	5	NA	6	3	3	2	2	NA	2	NA	7	2	1	2	1
Swallow	NA	1706	NA	Limagrain UK Ltd	1	NA	9	4	NA	NA	NA	6	2	7	NA	1	NA	2	NA	7	4	3	2	3	NA	2	NA	8	1	9	2	1
Sweeney	NA	NA	NA	Syngenta Seeds Ltd	1	NA	1	5	NA	NA	NA	6	4	2	NA	1	NA	3	NA	7	5	5	2	3	NA	1	NA	4	1	1	2	3
Swift	NA	1058	NA	Limagrain UK Ltd	NA	NA	1	7	NA	4	NA	7	4	7	NA	1	NA	2	NA	6	6	5	2	NA	NA	2	NA	5	1	1	2	1
SX 922073	NA	NA	NA	Semundo Ltd	1	NA	9	7	NA	NA	NA	5	5	7	NA	1	NA	NA	NA	5	5	3	2	NA	NA	2	NA	7	3	1	2	1
Sy Aboyne	NA	2496	NA	Syngenta Seeds Ltd	1	NA	1	3	NA	NA	NA	5	3	3	NA	1	NA	2	NA	7	5	3	2	3	NA	1	NA	5	4	1	2	3
SY Amity	NA	NA	NA	NA	1	NA	1	NA	NA	NA	NA	5	6	2	NA	1	NA	4	NA	7	5	3	1	NA	2	1	NA	5	1	1	2	3
SY Bamboo	NA	2444	NA	Syngenta Seeds Ltd	3	NA	9	4	NA	NA	NA	3	5	3	NA	2	NA	3	NA	7	5	2	NA	NA	3	NA	NA	4	NA	NA	NA	1
SY Baracooda	NA	NA	NA	NA	2	NA	9	7	NA	NA	NA	5	5	3	NA	2	NA	7	NA	7	5	4	NA	NA	3	2	NA	5	9	9	2	1
Sy Barrell	NA	2497	NA	Syngenta Seeds Ltd	1	NA	1	5	NA	NA	NA	5	5	3	NA	1	NA	2	NA	7	5	6	2	3	NA	2	NA	5	1	1	2	3
SY Contour	NA	3019	NA	NA	1	NA	1	7	NA	NA	NA	5	6	1	NA	1	NA	5	NA	7	7	5	1	NA	2	1	NA	5	1	1	2	3
SY Dolomite	NA	3016	NA	NA	1	NA	1	7	NA	NA	NA	5	6	9	NA	1	NA	5	NA	7	7	3	1	NA	2	1	NA	5	1	1	2	3
SY Kailash	NA	3017	NA	NA	1	NA	1	7	NA	NA	NA	6	6	1	NA	1	NA	5	NA	7	7	4	1	NA	2	1	NA	5	1	1	2	3
SY Kingsbarn	NA	NA	NA	NA	2	NA	9	4	NA	NA	NA	4	4	4	NA	2	NA	6	NA	5	5	4	NA	NA	3	2	NA	3	9	9	2	1
SY Kingston	NA	NA	NA	NA	1	NA	9	4	NA	NA	NA	6	5	3	NA	2	NA	5	NA	7	4	4	NA	NA	3	2	NA	5	9	9	2	1
SY Lucent	NA	NA	NA	NA	1	NA	1	NA	NA	NA	NA	6	5	3	NA	1	NA	5	NA	6	5	4	1	NA	2	1	NA	5	1	1	2	3
SY Melbourne	NA	NA	NA	NA	1	NA	9	4	NA	NA	NA	4	3	4	NA	2	NA	5	NA	7	5	3	NA	NA	3	2	NA	6	9	9	2	1
SY Splendor	NA	3073	NA	NA	1	NA	1	7	NA	NA	NA	5	5	2	NA	1	NA	3	NA	7	7	4	1	NA	2	1	NA	5	1	1	2	3
SY Stanza	NA	3013	NA	NA	1	NA	1	6	NA	NA	NA	5	5	3	NA	1	NA	6	NA	7	5	4	1	NA	2	1	NA	5	1	1	2	3
SY Tungsten	NA	3068	NA	NA	1	NA	1	6	NA	NA	NA	5	6	1	NA	1	NA	3	NA	7	5	4	1	NA	2	2	NA	5	1	1	2	3
Sy Universal	NA	2498	NA	Syngenta Seeds Ltd	1	NA	1	5	NA	NA	NA	3	3	3	NA	1	NA	2	NA	7	6	1	2	3	NA	1	NA	5	1	1	2	3
SY Venture	NA	2443	NA	Syngenta Seeds Ltd	1	NA	9	7	NA	NA	NA	7	5	3	NA	1	NA	5	NA	7	6	7	1	NA	NA	2	NA	9	9	1	2	1
Syckle	NA	2888	NA	NA	1	NA	9	7	NA	NA	NA	7	7	2	NA	1	NA	5	NA	4	5	6	2	3	2	2	NA	7	9	1	2	1
Talisman	NA	2517	NA	NA	1	NA	9	7	NA	NA	NA	7	4	2	NA	1	NA	3	NA	5	7	6	1	NA	NA	2	NA	7	4	1	2	1
Tallica	NA	1820	NA	New Farm Crops Ltd	1	NA	9	1	NA	NA	NA	1	3	4	NA	1	NA	3	NA	6	4	5	1	NA	NA	2	NA	1	3	1	2	1
Tamaris	NA	1225	NA	Secobra Recherches	1	NA	9	7	NA	6	NA	7	3	2	NA	2	NA	NA	NA	7	4	2	NA	NA	NA	NA	NA	7	NA	NA	NA	1
Tankard	NA	1238	NA	Plant Breeding International Cambridge	NA	NA	1	6	NA	7	NA	4	5	5	NA	1	NA	4	NA	7	5	4	2	NA	NA	2	NA	5	3	1	2	3
Taphouse	NA	2122	NA	Syngenta Seeds Ltd	1	NA	1	5	NA	NA	NA	9	6	2	NA	1	NA	2	NA	7	7	7	2	3	NA	2	NA	3	1	1	2	3
Target	NA	888	NA	New Farm Crops Ltd	3	NA	9	1	NA	4	NA	1	3	7	NA	1	NA	4	NA	7	6	4	2	NA	NA	2	NA	1	4	1	2	1
Tartan	NA	2092	NA	Limagrain UK Ltd	1	NA	1	6	NA	NA	NA	6	5	5	NA	1	NA	2	NA	7	5	7	2	3	NA	1	NA	3	1	1	2	3
Tasman	NA	NA	NA	Plant Breeding Institute, Cambridge	NA	NA	1	6	NA	NA	NA	6	5	9	NA	1	NA	2	NA	7	5	NA	2	NA	NA	2	NA	6	4	1	2	3
Tavern	NA	1498	NA	New Farm Crops Ltd	NA	NA	1	5	NA	6	NA	5	5	1	NA	1	NA	6	NA	7	6	5	2	NA	NA	2	NA	4	1	1	2	3
Teal	NA	NA	NA	New Farm Crops Ltd	NA	NA	1	3	NA	5	NA	4	5	1	NA	1	NA	4	NA	7	5	5	2	NA	NA	2	NA	3	1	1	2	3
Tellus	NA	NA	NA	W Weibull AB, Landorkrona, Sweden	NA	NA	1	3	NA	NA	NA	3	7	7	NA	1	NA	4	NA	7	5	NA	2	NA	NA	2	NA	3	4	1	NA	3
Tempo	NA	1170	NA	Zeneca Seeds UK Ltd	1	NA	9	1	NA	6	NA	1	6	6	NA	1	NA	6	NA	5	4	4	2	NA	NA	2	NA	1	3	1	2	1
Teo	NA	NA	NA	Limagrain UK Ltd	3	NA	1	6	NA	5	NA	5	4	5	NA	1	NA	2	NA	NA	4	4	2	NA	NA	2	NA	4	3	1	2	1
Tern	NA	NA	NA	Heine, Germany	NA	NA	1	3	NA	NA	NA	3	3	7	NA	1	NA	4	NA	7	5	NA	2	NA	NA	2	NA	3	4	1	NA	3
Tesla	NA	2541	NA	NA	1	NA	1	7	NA	NA	NA	6	6	2	NA	1	NA	4	NA	7	7	1	1	NA	NA	2	NA	6	1	1	2	3
Tintern	NA	NA	NA	Welsh Plant Breeding Station, Aberystwyth	NA	NA	1	6	NA	NA	NA	6	4	7	NA	1	NA	4	NA	7	5	NA	2	NA	NA	1	NA	6	1	1	2	3
Tipper	NA	NA	NA	Nickerson RPB	NA	NA	1	1	NA	NA	NA	1	5	7	NA	1	NA	2	NA	7	5	NA	2	NA	NA	2	NA	1	4	1	2	1
Toby	NA	1864	NA	New Farm Crops Ltd	1	NA	1	7	NA	NA	NA	5	3	4	NA	1	NA	4	NA	7	5	5	2	3	NA	1	NA	4	1	1	2	3
Tocada	NA	NA	NA	KWS Lochow GMBH	1	NA	1	6	NA	NA	NA	5	4	4	NA	1	NA	5	NA	7	5	5	1	NA	NA	2	NA	8	3	1	2	3
Toddy	NA	1298	NA	New Farm Crops Ltd	NA	NA	1	7	NA	7	NA	5	6	5	NA	1	NA	2	NA	7	6	5	2	NA	NA	2	NA	7	4	1	2	3
Tokyo	NA	1210	NA	Limagrain UK Ltd	1	NA	1	7	NA	4	NA	9	5	7	NA	1	NA	2	NA	5	4	6	2	NA	NA	2	NA	7	3	1	2	1
Toreroo	NA	2889	NA	NA	1	NA	9	6	NA	NA	NA	5	4	3	NA	2	NA	5	NA	6	6	3	NA	NA	3	2	NA	5	9	1	2	1
Torrent	NA	662	NA	Limagrain UK Ltd	1	NA	9	1	NA	7	NA	1	5	3	NA	1	NA	2	NA	7	4	4	2	NA	NA	2	NA	1	4	9	2	1
Tosca	NA	1181	NA	Plant Breeding International Cambridge	1	NA	1	7	NA	6	NA	7	7	5	NA	1	NA	NA	NA	3	7	4	2	NA	NA	2	NA	7	4	9	2	1
Toucan	NA	1957	NA	Monsanto UK Ltd	1	NA	1	7	NA	NA	NA	6	5	4	NA	1	NA	2	NA	7	6	2	2	2	NA	1	NA	6	3	1	2	3
Trick	NA	2374	NA	Syngenta Seeds Ltd	1	NA	9	3	NA	NA	NA	1	5	NA	NA	1	NA	NA	NA	7	5	5	2	1	NA	2	NA	1	9	1	2	1
Trinity	NA	1240	NA	New Farm Crops Ltd	NA	NA	1	5	NA	7	NA	7	5	2	NA	1	NA	2	NA	7	5	6	2	NA	NA	1	NA	5	1	1	2	3
Triumph	NA	NA	NA	Deutsche Saatgut Handelsbetriebe	NA	NA	1	7	NA	7	NA	6	3	9	NA	1	NA	4	NA	7	4	3	2	NA	NA	2	NA	6	3	1	2	3
Troon	NA	1755	NA	Nickerson Research International GEIE	1	NA	1	6	NA	NA	NA	3	9	NA	NA	1	NA	4	NA	7	4	5	2	3	NA	1	NA	6	4	1	2	3
Tuba	NA	NA	NA	Kweekbedrijf C.I.V. Ottersum, Netherlands	NA	NA	1	5	NA	NA	NA	5	7	7	NA	1	NA	6	NA	7	3	3	2	NA	NA	2	NA	5	1	1	2	3
Tweed	NA	1965	NA	Scottish Society for Research in Plant Breeding	NA	NA	1	5	NA	NA	NA	5	5	7	NA	1	NA	2	NA	7	5	NA	2	NA	NA	1	NA	5	4	1	2	3
Tyne	NA	750	NA	Scottish Crop Research Institute	1	NA	1	5	NA	NA	NA	4	6	1	NA	1	NA	4	NA	5	6	5	2	3	NA	2	NA	5	1	1	2	3
Tyra	NA	NA	NA	Rothwell Plant Breeders Ltd	NA	NA	1	3	NA	NA	NA	3	7	7	NA	1	NA	3	NA	7	5	NA	2	NA	NA	2	NA	3	4	1	2	3
UD3101	NA	NA	NA	Unicorn Plant Breeders Ltd	NA	NA	1	7	NA	NA	NA	5	3	9	NA	1	NA	NA	NA	7	4	NA	2	NA	NA	1	NA	6	4	1	2	3
Universe	NA	NA	NA	The Miln Marsters Group Ltd	NA	NA	1	3	NA	NA	NA	3	7	3	NA	1	NA	4	NA	7	7	NA	2	NA	NA	2	NA	3	4	1	2	3
Uta	NA	NA	NA	Probstdorfer Saatzucht Ges MGH	NA	NA	1	3	NA	NA	NA	3	7	7	NA	1	NA	6	NA	7	3	NA	2	NA	NA	2	NA	3	3	1	2	3
Vada	NA	NA	NA	Institute of Agricultural Plant Breeding, Wageningen	NA	NA	NA	3	NA	NA	NA	3	6	7	NA	1	NA	6	NA	7	3	NA	2	NA	NA	2	NA	3	4	9	2	3
Valerie	NA	2964	NA	NA	1	NA	9	1	NA	NA	NA	1	5	7	NA	1	NA	5	NA	5	5	6	2	1	2	2	NA	1	3	1	2	1
Vanessa	NA	1448	NA	Saatzucht Josef Breun GdbR	1	NA	9	5	NA	NA	NA	2	3	5	NA	1	NA	5	NA	7	5	3	2	2	NA	2	NA	4	6	1	2	1
Vanquish	NA	NA	NA	Nickerson Research International GEIE	NA	NA	9	1	NA	NA	NA	1	7	1	NA	1	NA	NA	NA	5	5	5	NA	2	NA	2	NA	1	6	1	NA	NA
Varunda	NA	NA	NA	Institut Voor Plantenweredling, Holland	NA	NA	1	3	NA	NA	NA	3	7	7	NA	1	NA	6	NA	7	3	NA	2	NA	NA	2	NA	3	4	9	2	3
Vault	NA	2717	NA	NA	1	NA	1	5	NA	NA	NA	6	7	3	NA	1	NA	3	NA	7	5	4	1	NA	NA	1	NA	4	3	1	2	3
Verity	NA	2750	NA	NA	1	NA	9	1	NA	NA	NA	1	6	2	NA	2	NA	4	NA	7	7	2	NA	NA	3	2	NA	1	9	1	2	1
Vertige	NA	1335	NA	Serasem Recherches et Selections	3	NA	9	1	NA	7	NA	1	3	3	NA	1	NA	6	NA	7	4	3	2	NA	NA	1	NA	1	4	9	2	1
Video	NA	NA	NA	Dr J Ackermann and Co.	NA	NA	9	6	NA	NA	NA	6	5	7	NA	1	NA	2	NA	7	7	5	2	NA	NA	2	NA	6	4	1	2	1
Vintage	NA	NA	NA	New Farm Crops Ltd	NA	NA	1	6	NA	7	NA	5	5	1	NA	1	NA	2	NA	7	5	5	2	NA	NA	2	NA	3	1	1	2	3
Virgil	NA	NA	NA	Nickerson Research International GEIE	1	NA	1	NA	NA	NA	NA	3	4	2	NA	1	NA	5	NA	7	7	3	2	3	NA	1	NA	3	9	1	2	3
Viskosa	NA	1579	NA	Nordsaat Saatzucht GmBH	NA	NA	1	8	NA	7	NA	3	1	4	NA	1	NA	5	NA	5	5	4	2	NA	NA	2	NA	8	2	1	2	3
Vista	NA	NA	NA	Nickerson RPB	NA	NA	1	5	NA	NA	NA	5	4	3	NA	1	NA	2	NA	7	3	5	2	NA	NA	2	NA	5	1	9	2	3
Vodka	NA	NA	NA	Maison Florimond Desprez, France	NA	NA	1	7	NA	5	NA	5	7	2	NA	1	NA	2	NA	7	6	5	2	NA	NA	2	NA	6	1	1	2	3
Volga	NA	NA	NA	Secobra Recherches	NA	NA	1	7	NA	NA	NA	3	7	2	NA	1	NA	6	NA	7	6	5	2	NA	NA	2	NA	4	9	1	1	3
Volume	NA	2244	NA	Syngenta Seeds Ltd	NA	NA	9	3	NA	NA	NA	4	3	3	NA	2	NA	4	NA	7	4	1	NA	NA	2	2	NA	4	9	9	2	1
Vortex	NA	1764	NA	New Farm Crops Ltd	1	NA	1	6	NA	5	NA	4	5	NA	NA	1	NA	2	NA	7	6	5	2	3	NA	2	NA	4	1	1	2	3
Waggon	NA	1963	NA	Syngenta Seeds Ltd	1	NA	1	6	NA	NA	NA	6	4	5	NA	1	NA	5	NA	7	5	5	2	3	NA	2	NA	6	3	1	2	3
Waveney	NA	NA	NA	I.C.I. Seeds (UK) Ltd	NA	NA	9	5	NA	NA	NA	5	5	3	NA	1	NA	2	NA	7	4	5	2	NA	NA	2	NA	5	1	1	2	1
Weaver	NA	1536	NA	Svalof Weibull AB	1	NA	9	1	NA	6	NA	1	4	5	NA	1	NA	5	NA	7	6	4	2	NA	NA	2	NA	1	4	1	2	1
Westminster	NA	1939	NA	Nickerson Research International GEIE	1	NA	1	6	NA	NA	NA	4	3	5	NA	1	NA	4	NA	7	5	3	2	3	NA	1	NA	3	9	1	2	3
Whisper	NA	1506	NA	Limagrain UK Ltd	1	NA	1	1	NA	4	NA	1	4	5	NA	1	NA	5	NA	7	4	5	1	NA	NA	2	NA	1	4	1	2	1
Wicket	NA	1968	NA	Cambridge Wheat Breeders Ltd	1	NA	1	6	NA	NA	NA	9	3	1	NA	1	NA	5	NA	7	4	5	2	3	NA	2	NA	1	3	1	2	3
Wigwam	NA	1794	NA	Limagrain UK Ltd	3	NA	9	1	NA	NA	NA	1	3	4	NA	1	NA	2	NA	6	5	5	2	2	NA	2	NA	1	1	1	2	1
Willow	NA	1055	NA	I.C.I. Seeds (UK) Ltd	1	NA	9	7	NA	5	NA	5	6	5	NA	1	NA	2	NA	7	6	2	2	NA	NA	2	NA	7	3	1	2	1
Wing	NA	NA	NA	W Weibull AB, Landorkrona, Sweden	NA	NA	1	3	NA	NA	NA	3	7	7	NA	1	NA	4	NA	NA	6	NA	2	NA	NA	2	NA	3	1	1	2	3
Winsome	NA	2303	NA	Syngenta Seeds Ltd	1	NA	9	5	NA	NA	NA	6	4	1	NA	1	NA	4	NA	5	5	5	2	3	NA	1	NA	6	4	1	2	1
Wintmalt	NA	2135	NA	KWS Lochow GMBH	3	NA	9	3	NA	NA	NA	1	6	5	NA	1	NA	2	NA	7	7	4	2	3	NA	1	NA	1	6	1	2	1
Wombat	NA	1793	NA	Limagrain UK Ltd	1	NA	9	7	NA	NA	NA	6	3	4	NA	1	NA	2	NA	6	5	4	2	2	NA	2	NA	7	1	1	2	1
Wylanda	NA	2837	NA	NA	1	NA	1	5	NA	NA	NA	5	5	2	NA	1	NA	5	NA	7	6	3	1	NA	2	1	NA	5	3	1	2	3
Yard	NA	NA	NA	Syngenta Seeds Ltd	1	NA	1	7	NA	NA	NA	5	6	2	NA	1	NA	2	NA	7	6	5	2	3	NA	1	NA	3	1	1	2	3
Ymer	NA	NA	NA	Plant Breeding Institute, Svalof, Sweden	NA	NA	1	3	NA	NA	NA	3	5	7	NA	1	NA	6	NA	7	5	NA	2	NA	NA	2	NA	3	4	1	2	3
Zephyr	NA	NA	NA	Combined Cereal Breeders, MGH, Holland	NA	NA	1	3	NA	NA	NA	3	5	7	NA	1	NA	2	NA	7	4	NA	2	NA	NA	1	NA	3	4	1	2	3
Zzoom	NA	2155	NA	Syngenta Seeds Ltd	3	NA	9	1	NA	NA	NA	1	4	3	NA	2	NA	3	NA	7	3	1	NA	NA	NA	NA	NA	1	NA	NA	NA	1
