# Supplementary material for: Overcoming barriers to the registration of new plant varieties under the DUS system
Source: Commun Biol. 2021 Mar 8;4:302. doi: 10.1038/s42003-021-01840-9 (PMC7940638; doi:10.1038/s42003-021-01840-9)
Supplement: Supplementary file 8 — Supplementary Data 5 [file 42003_2021_1840_MOESM8_ESM.csv]

Line	AFP	BLUE_DMYLD
326005	NA	4.87354976128583
759_4	NA	4.74404946962338
Abacus	96	5.46723544181519
Abed 0317	3	5.513181334506
Abed 3407	NA	5.00668843378583
Acclaim	2552	6.68733971231465
Accurance	2986	7.15711786855702
Acorn	2838	7.11419164455543
Adonis	1666	6.16287025159345
Alexis	904	5.43283818882604
Alveston	2644	6.8040631749942
Amalika	2703	7.05536175905616
Amber	1185	5.80061299122095
Amsel	NA	4.7473110580121
Annabell	1496	6.15025328684941
Annie	970	5.21807576071048
Apex	474	5.07363658518043
Appaloosa	2030	6.45789627327557
Aramir	98	5.37295993908094
Arena	1050	4.86953337607944
Ariel	855	5.18264957323531
Ark Royal	113	5.57600931187892
Armelle	94	5.25478609864095
Artisan	2631	6.79596793689896
Arvu Kenia	NA	4.03817287675963
Atem	272	4.97332984987649
Athena	1863	6.35667941616399
Auto	684	5.51008689556918
Ayr	670	5.3270516393998
Azalea	2180	6.55448814081157
Bala	NA	5.16956044202925
Balder	NA	4.50491340334396
Ballinacurra_SA_x_Kenia_22_11	NA	5.10228779811077
Banba	NA	4.57596741216555
Barbara	119	5.22953060940297
Barbarella	3084	7.2742330612547
Barke	1503	5.52405254030332
Beatrix	2047	6.52760268909456
Beka	NA	4.54692616041293
Belgravia	2201	6.41807657283903
Benchmark	2351	6.31206229569897
Beorna	NA	4.32658213233621
Berac	4	5.37910481652491
Berlioz	2116	6.40316495437075
Bernburg 14717	NA	4.66085127675963
Berwick	1474	5.80986761728749
Beryllium	1847	6.12806170753741
Bido	NA	4.70978532508551
Birgitta	23	4.88380355285058
Blenheim	688	5.47907550362762
Bock	NA	4.92791299352043
Bogart	2482	6.75584214925253
Bonus	NA	4.71677600349082
Bonus II	NA	4.81407112927141
Breuns Wisa	NA	4.33337736273228
Brevia	10	5.03967246662062
Brewster	1147	5.70316636842806
Brise	1576	6.13487417995011
Busser	NA	4.34242861209478
Cairn	2338	6.58311550503405
Camargue	610	5.36914615380809
Cambrinus	NA	4.97452511713547
Cambrinus_Farmer_Stock	NA	4.7499296111418
Cameo	602	5.59161140348386
Camton	NA	3.94444523333931
Carafe	1862	6.08952523145969
Carlota	1367	5.77398692261659
Carlsberg	NA	4.63498916349919
Carlsburg	NA	4.56315925997337
Cask	1097	5.6756577980093
Cebeco 102	NA	4.72150338081707
Cebeco 201	NA	5.01368590189646
Cebeco 207	NA	4.91527521817959
Cebeco 6010	NA	5.20575102228026
Cellar	1574	6.08340811222121
Centurion	2054	6.53837166188832
Century	1410	5.95597963690164
Ceres	NA	4.70410319476091
Chad	974	5.63946546326665
Chalice	1354	5.94293552631128
Chanson	2841	7.14219716205899
Chariot	1031	5.54573448806293
Charm	1303	5.79007560775074
Chaser	1499	6.09722656550609
Checkmate	2396	6.32297898464189
Chef	844	5.29561106727881
Chieftain	1237	5.60640715075585
Chime	1480	5.96068569140881
Chronicle	2466	6.81802236166182
Ciro	11	4.95604044350978
Civ 1131	NA	4.91064275016614
Civ 293_4	NA	5.12348119387663
Civ 3784	NA	5.03147150412277
Class	1777	6.10122589001902
Clermont	37	5.14272779880953
Cocktail	1769	6.40502294507864
Collie	901	5.50522981215965
Colston	1766	5.97998277208252
Concerto	2288	6.58240772951935
Conchita	2298	6.44081171759303
Conquest	NA	3.68920437811376
Cooper	1146	5.77830859761465
Cork	1187	6.24052247046976
Corniche	721	5.19955272880634
Cosmopolitan	3003	7.45388805069627
County	1572	6.25206515824072
Cribbage	2039	6.39568488124449
Cromwell	2426	6.6266518474389
Crooner	2560	6.93041379620959
Cropton	2276	6.58233144572895
Crusader_old	22	5.14859132333472
D 63	NA	4.28488252019071
Dallas	1022	5.48878818465925
Dandy	674	5.40173031975349
Decanter	1411	5.88731630778156
Decor	967	5.67514960300045
Delibes	1133	5.80039065155838
Delisa	NA	5.07470238924333
Delita	1012	5.80989568475051
Delphine	862	5.32449335487821
Delta	460	5.23186291998043
Delta_old	NA	4.81485738295976
Derkado	1011	5.40440557461285
Deveron	2702	7.16751491928236
Digger	597	5.4171492560504
Dioptric	2870	7.1538324002457
Domen	NA	4.62123784207025
Dora	202	5.23645075550357
Doublet	520	5.21775233453138
Dove	1026	5.7099677865704
Doyen	1865	6.41214978879323
Dragoon	2719	7.38641439063512
Draught	1294	5.81917436546168
Dray	1353	6.06954379529537
Dronto	14	5.1694520365299
Drost	NA	4.6332107739515
Drum	1867	6.16103026226265
Earl	NA	4.17984932010828
Eclat	NA	4.64353651088633
Eire No 1	NA	4.06593091350844
Eire No 22	NA	3.85251291350844
Elsa	NA	4.73889122831271
Embrace	3004	7.40511786855701
Emir	72	4.91840388081956
Erie	NA	3.84858392842899
Europa	NA	4.9133388607146
Extract	1357	5.79459786252526
Fairing	2777	6.80087957525375
Fairway	3079	7.59137591839755
Fairytale	2191	6.66718657082618
Felda	5	5.32074035373624
Felicie	1091	5.62656340265746
Feltwell	1875	6.30969690526639
Fergie	847	5.20254350258733
Ferment	1356	5.84279087019414
Fero	NA	4.47262992612675
Feronia	58	5.51019853508557
Firefoxx	3085	7.50566163268326
Flute	604	5.17930705011798
Flyer	3091	7.20042353744516
Forensic	2274	6.51836275906982
Forester	960	5.54816217226141
Fort	NA	3.158113928429
Freja	NA	4.63887274448379
Frisia	NA	4.69636111341303
Garner	2335	6.81318887812336
Gartons 116	NA	3.63668839587486
Gartons 216	NA	3.35788531350844
Gateway	NA	3.27997210576628
Gazelle_old	NA	4.88108235138802
Georgie	136	5.49045911696006
Gerda	NA	5.10961187393643
Gerkra	8	5.20628704812988
Glasnevin No 1	NA	4.56161543759858
Glasnevin No 2	NA	4.44852473238629
Glasnevin No 3	NA	4.64971047924611
Glasnevin No 4	NA	4.46582031658201
Glasnevin No 5	NA	4.35626357354641
Glassel	2570	6.7353236645919
Global	1761	6.06096856255425
Gold	NA	4.12970581011307
Golden Promise	235	5.02872455329624
Goldie	1101	5.62072686284551
Golf	421	5.552838151325
Guiness 261_34	NA	4.99859466986497
Guiness 265_2	NA	4.74199997453092
H933	NA	4.61258387900791
Hacker	2627	7.01637195550694
Hafnia	NA	4.20231400681325
Haisa II	NA	4.54324612181782
Harriot	1676	5.86100617677895
Hart	836	5.59890352744113
Hassan	38	5.38526626949651
Hb 196_10_5	NA	4.77705108157628
Hb 196_142_1	NA	4.65689562022029
Hb 196_171_1	NA	4.52567493522029
Hb 196_23_1	NA	4.74620953864326
Hb 196_67_2	NA	4.80227094022029
Hb 246_5_5	NA	4.99129625005738
Hb 279_5_1_3	NA	4.99426590609605
Hb 281_6_3_10	NA	4.83106915081007
Hb 281_6_5_9	NA	4.8960330223468
Hb 292_73_2_2	NA	4.2702199976448
Hb 292_91_2_5	NA	4.06859373855388
Hb 34_15_2_38	NA	4.60262200789086
Hb 34_2_3_33	NA	4.58696172434078
Hb 35_99_3_3	NA	4.80118503404752
Hb 380_22	NA	5.1734693165299
Hb 40_66_5	NA	4.59065788936246
Hb 82_11_2	NA	3.92128674088334
Heimdal	NA	4.69983007908971
Heine 1153	NA	4.96629222473405
Heine 1203	NA	4.96127071023441
Heine 350	NA	4.38045304748374
Heine_Peragis 54	NA	5.25363955717343
Heine_Peragis 5466	NA	5.35787550412277
Heine_Peragis 5475	NA	5.04514553188566
Henley	1936	6.39522139417709
Heritage	962	5.41460073011248
Heron	1107	5.79324841157949
Herse	NA	3.52009643538547
Herta	NA	4.87698861498259
HH 11_10_6	NA	4.30226433806911
HH 12 Cult 2	NA	4.45725162787159
HH 14_3_4	NA	4.38494530622326
HH 14_4_4	NA	4.43525099015874
Hillmarsh	NA	4.59124117629777
Hunter	NA	4.42398504487618
Hydra	2031	6.40278748812496
Iconic	3090	7.03185210887374
Imber	29	5.10919687403895
Impala	45	5.04124346229746
Inca CF 17_68	NA	4.85481693819971
Ingrid	NA	4.73796232686717
Inis	41	5.13922781499008
Invictus	2681	6.98171127080899
Isaria II	NA	4.09495645770599
Janes	NA	5.43145075550357
Jaspa	3082	7.1889949660166
Jolika	2212	6.6152207986793
Joline	767	5.41346790208116
Julia	19	5.29444954994218
Juliane	NA	3.98220113232009
Juno	1157	5.57442571804943
Kelim	2566	6.7042488643347
Kenia	NA	4.31062408186733
Kenia_IBT	NA	4.46102619169495
Kenia_T	NA	4.76640353067251
Kerstin	2620	6.75501555594659
Kirsty	1748	6.22776237199554
Klaxon	456	5.49852903154545
Knightsbridge	2203	6.31463469797191
Kron	15	4.72737835125731
KWS Aurelia	2614	7.07083214443064
KWS Irina	2613	7.14168415050504
KWS Orphelia	2573	6.93575647974082
KWS Sassy	2771	7.13798088825332
Kym	309	5.21459356624363
Lami	101	5.4455004313092
Landlord	1293	5.67857039955402
Laureate	2780	7.36120707140501
Lenta	NA	4.32015380999615
Lepeuple 3M18	NA	5.02468658499378
LG Diablo	2907	7.45043259880761
LG Furlong	3097	7.50423306125467
LG Goddess	2999	7.38311786855701
LG Opera	2845	7.14055791256991
LG Serengeti	3100	7.32804258506421
LG Tomahawk	2901	7.32651260564625
Linus	1369	5.78663379067155
Livet	1349	5.79905211796783
Luidenberg 51_1	NA	4.81639419022029
LVA 36_17	NA	5.06059585935009
Macaw	1955	6.24956635977366
Magellan	2554	6.67272432769928
Mala Abed	100	5.47008813399034
Malt Jagger	2626	6.98596793689896
Maltby	2209	6.62349626842589
Mamie	NA	4.76690134398094
Mari	NA	4.15140423148011
Marionette	2393	6.62953941550496
Maris Baldric	NA	4.78021157134311
Maris Canon	31	5.5798409746204
Maris Concord	NA	4.99332320713999
Maris Druid	18	5.07056414091908
Maris Mink	76	5.53600816697109
Martonvasari FB 104	NA	4.35264943022029
Mary	2622	6.88025365118468
Maythorpe	NA	4.57851920800458
Mazurka	69	5.46773791183042
Medea	NA	4.75920566638999
Melius	2641	6.75120603213707
Mentor	1254	5.74815512635314
Mentor_old	NA	4.95128188714284
MGH 55221	NA	4.78712542119916
MGH 57367	NA	4.58076651088633
MGH 60543	NA	5.19013469697108
MGH 60852	NA	4.77585269697108
Midas	1	5.34995065258502
Milford	2677	6.90536175905617
Minerva	NA	3.74839936952992
Minstrel	1937	6.36935834417008
Mirage	2352	6.38311550503405
Momentum	2542	6.63964740462235
Montana	858	5.3399176155161
Montoya	2551	6.88746656756125
Moonshine	2423	6.59790788409435
Mosane	NA	5.00793881271503
Natasha	545	5.09107487599687
Natasia	2575	6.98940043673324
Neruda	1580	6.20431136970071
NFC Tipple	1966	6.53333723277758
No 137	NA	4.44553556590821
No 222	NA	4.65581506590821
Nomad	900	5.66491817145579
NORD 95	NA	4.8906616154986
NORD 96	NA	4.8906616154986
Nordgaarden 116	NA	4.78321357633778
Nordgaarden 56	NA	4.69106147890748
Nordgaarden 57	NA	5.20077193067251
Nordgaarden 58	NA	4.76640353067251
Nordgaarden 59	NA	4.84298293067251
Nordgaarden 91	NA	4.91502831691342
Nordgaarden 95	NA	4.68761334807797
Nordgaarden 96	NA	4.84821231765549
Nordsaat 401	NA	4.90697549592729
Novello	1768	6.05591538819591
Nugget	924	5.52253974368835
O62007	NA	4.67361533160918
Oboe	843	5.64628362417235
Octavia	2699	6.92229892280727
Odyssey	2470	6.88115659602156
Olympus	2701	7.16965079243174
Omega	1076	5.57335982609851
Opal_old	NA	3.65170051188772
Optic	1188	6.01738766444446
Origin	2792	7.21751698912501
Osprey	1043	5.51092249258651
Otira	1485	6.22436668827585
Ovation	2788	7.20901376042059
Overture	2465	6.76304609181857
Oxbridge	1940	6.23567477174065
Padstow_Hermutt	NA	3.76532674234194
Padstow_Hosking	NA	3.76783754234194
Padstow_Phillips	NA	3.84441694234194
Pajbjerg 62_4	NA	4.95125892906487
Pallas	NA	4.97068049509102
Panther	2418	6.80921933143855
Pathfinder	2694	6.86167754852985
Patty	374	5.06889786884135
PBI 551_48	NA	5.91065463068798
Peroga	NA	4.86929668599809
Pewter	1575	6.07205073663832
Pinocchio	2563	6.78733971231465
Piper	2715	7.10430912747722
Piri Desprez	NA	4.96568377903951
Pirol	NA	4.58212264772821
Piroline	NA	4.67752990835537
Pitcher	1239	5.64664210696804
Platoon	1098	5.73746408939557
Player	3089	7.32518544220706
Plumage 63	NA	3.83952937879548
Plumage_Archer	NA	3.95780686666647
Plumage_Archer_1935	NA	2.98252071350844
Poker	2036	6.60200001815444
Pollen	1034	5.56344382932674
Ponote	NA	4.62816883864089
Porthos	147	5.02247265602508
Power	1933	6.43349376413465
Prabstdorfer Sola	NA	5.24192642052299
Prague	2130	6.53486279359885
Prestige	1566	5.98372761105242
Prisma	802	5.5011071840696
Probstdorfer Sola	NA	5.09333550692592
Proctor	NA	4.86940044065057
Proctor_A	NA	4.79743982276014
Proctor_B	NA	4.88206383932092
Propino	2336	6.87020693582314
Prospect	3078	7.55899496601659
Publican	2119	6.55869794053681
Putney	2053	6.37370439073736
Quench	2121	6.7658469624089
Rebecca	1871	6.36150728385542
Redstart	983	5.26930303343776
Regatta	601	5.53294046927161
Renaissance	2608	6.85930127023228
RGT Asteroid	2913	7.27504202241611
RGT Conquest	2688	6.81651396979766
RGT Orbiter	2979	7.24661786855702
RGT Planet	2691	7.31308812983466
RGT Slipstream	3062	7.39756639458802
Rhyncostar	2562	6.9323141025872
Rigel	NA	4.41891617311045
Rika	NA	4.82362500490555
Rika_A	NA	4.92012978722616
Rika_B	NA	4.93117730722616
Riviera	1203	6.03982782929028
Rogue A	NA	3.31893977289048
Rothwell MGH 58140	27	5.26708774094326
Ruby_old	NA	5.20891367585607
Rumker 1201	NA	4.51394050426896
Rumker 1729	NA	4.87730745935009
SAK 17_8	NA	4.17268616273228
SAK 22_11	NA	4.52995233585344
SAK 22_8	NA	4.46654385010438
Saloon	1501	6.18657044057921
Sanas	NA	4.78807986638999
Sanette	2572	7.22918351922263
Scholar	2713	7.27760795288234
Scout	2172	6.66165978348696
Sebastian	1770	6.30443749125597
Secobra PA 4	NA	4.84690427685619
Sejet 1732	NA	4.62189461306425
Shada	2642	7.30219952119204
Shaloo	2646	7.12583821119157
Shirley_old	982	5.66821428707761
Shuffle	2397	6.65884273640098
Sienna	2697	7.08574479344947
Snakebite	2207	6.71156300865046
Sparkle	2568	6.83580125077619
Spire	1668	6.38556652261606
Spratt Archer	NA	4.10827379344555
Static	1427	6.12074535817544
Sultan	46	5.30005904399524
Summit	2402	6.78505664005133
Sundance	137	5.53725931187892
SV 02148	NA	4.80596761251837
SV 50_102	NA	4.81744420998716
SV 59138	NA	4.81177304256862
SVA 61718	NA	4.46755237811376
Swallow_old	NA	4.9139830318482
Sweeney	2206	6.6882648094022
SY Aboyne	2496	6.76426320188411
SY Barrell	2497	6.75268425451569
SY Contour	3019	7.35586156156629
SY Dolomite	3016	7.31661786855702
SY Kailash	3017	7.35111786855702
SY Splendor	3073	7.60185210887376
SY Stanza	3013	7.24411786855703
SY Taberna	2398	6.80540184743891
SY Tungsten	3068	7.38804258506423
SY Universal	2498	6.62005267556832
Tankard	1238	5.68556996824211
Taphouse	2122	6.60980169007032
Tartan	2092	6.13228870009048
Tavern	1498	6.16634519615827
Teal	1024	5.6074237723376
Tellus	16	5.23462368939711
Tern	NA	5.19715784731372
Tesla	2541	6.96524394066547
Toby	1864	6.11756180926236
Tocada	1949	6.69996089200348
Toddy	1298	5.79134638242277
Topper	NA	4.69469121279822
Tosca_old	NA	5.07431106638999
Toucan	1957	6.3350701374319
Treki	NA	4.04957013067251
Trinity	1240	5.88193183138752
Triumph	278	5.17256517715197
Troon	1755	6.15999021363052
Tyne	750	5.57242076140559
Una	NA	4.8280367177407
Union	NA	4.7293325741785
Universe	54	5.5007463735707
Vada	NA	5.1026584400594
Valla	NA	4.18515784128481
Van der Have 367_51	NA	4.54591826022029
Variety Code 99	NA	5.70128621633288
Varunda	88	5.43240359587424
Vault	2717	6.96783004465294
Vienna	NA	3.98417606590821
Villarea	NA	4.48851100412277
Violetta	NA	4.50625487342062
Virgil	2289	6.45895442805496
Vista	540	5.32941939114495
Vodka	1092	5.60068504884789
Volga	928	5.71445722015077
Volla	NA	5.13450391987478
Vortex	1764	6.29178132450807
VR 1685	NA	4.85706231893374
VR 1952	NA	5.13827191893374
W 16414	NA	4.98927069697108
W 5491	NA	4.69498846485753
W 5492	NA	4.81209102052107
W 5573	NA	4.69665736804024
W 5690	NA	4.52303450412277
W 5740	NA	4.12444500412277
W 5741	NA	4.82584477918503
W 5801	NA	4.86226196992658
W 5823	NA	4.72458032830953
W 5853	NA	4.71948496398887
W 5892	NA	4.6808536217407
Waggon	1963	6.73491614943929
Walts	NA	2.986124128429
Weibulls 4468	NA	4.50994175227047
Weibulls 4933	NA	4.64610958065207
Westminster	1939	6.30283978593682
Wicket	1968	6.60070213203482
Wing	36	5.36549273475176
Wisa	NA	4.65433662512942
Wylye	30	5.2204212765299
X 90_39	NA	4.72006966792588
X 92_21	NA	4.96719464645067
X 92_91	NA	4.66853712603595
X 95_56	NA	4.86930784156269
Yard	2342	6.61611550503403
Ymer	NA	4.85558742165223
Zephyr	47	5.18389534795896
Zoe	138	5.32485911696007
